# Supplementary material for: Intracellular pH dynamics promotes zebrafish larval tail regeneration
Source: bioRxiv. 2026 May 15:2026.05.14.724960. Preprint. [Version 1] doi: 10.64898/2026.05.14.724960 (PMC13193012; doi:10.64898/2026.05.14.724960)
Supplement: Supplement 2 [file media-2.xlsx]

## Sheet: hpa6_amp_EIPA-vs-DMSO
Column1	Row.names	baseMean	log2FoldChange	lfcSE	stat	pvalue	padj	LLchr	LLstart	LLend	LLstrand	LLgeneSymbol	geneName	Ens99geneIDversion	EntrezGeneID	ZFINgeneID	RefSeqAnnotationNote	Ens99annotationNote
1	LL0000007763	19039.5	-0.66538	0.0764493	-8.70354	3.21702e-18	8.04384e-14	chr5	44804775	44810920	+	ctsla	cathepsin La	ENSDARG00000007836.10	321453	ZDB-GENE-030131-106	Entrez gene ID import through exact transcript match from gffcompare and abbreviation match	Ens99 gene ID import through exact transcript match from gffcompare and abbreviation match
2	LL0000025265	143.431	-3.03064	0.361237	-8.3896	4.87801e-17	6.09849e-13	chr3	34587988	34593639	-	si:ch211-165d12.4	si:ch211-165d12.4	ENSDARG00000079353.5	100142635	ZDB-GENE-080303-7	Entrez gene ID import through exact transcript match from gffcompare and abbreviation match	Ens99 gene ID import through exact transcript match from gffcompare and abbreviation match
3	LL0000011226	159.725	-1.90735	0.232462	-8.20502	2.30546e-16	1.92152e-12	chr5	25708369	25723079	-	gda	guanine deaminase	ENSDARG00000002986.10	553701	ZDB-GENE-050522-434	Entrez gene ID import through exact transcript match from gffcompare and abbreviation match	Ens99 gene ID import through exact transcript match from gffcompare and abbreviation match
4	LL0000034888	63.3139	9.4867	1.23332	7.69199	1.44864e-14	9.05543e-11	chr22	1453101	1460526	+	XLOC_020693			NA			no overlapping transcript based on gffcompare
5	LL0000014297	57.295	-9.23994	1.23658	-7.4722	7.88676e-14	3.94401e-10	chr22	1453101	1460526	+	LOC100535676	gastrula zinc finger protein XlCGF8.2DB-like		100535676		Entrez gene ID import through exact transcript match from gffcompare and abbreviation match	no overlapping transcript based on gffcompare
6	LL0000007761	3633.32	-0.661553	0.0923663	-7.16228	7.93437e-13	3.30652e-09	chr16	29491581	29502787	+	ctsk	cathepsin K	ENSDARG00000040251.6	550475	ZDB-GENE-001205-4	Entrez gene ID import through exact transcript match from gffcompare and abbreviation match	Ens99 gene ID import through exact transcript match from gffcompare and abbreviation match
7	LL0000029054	2351.45	0.760783	0.107327	7.08844	1.35636e-12	4.84493e-09	chr13	22629479	22673166	+	sncga	"synuclein, gamma a"	ENSDARG00000034423.9	550229	ZDB-GENE-050417-18	Entrez gene ID import through exact transcript match from gffcompare and abbreviation match	Ens99 gene ID import through exact transcript match from gffcompare and abbreviation match
8	LL0000014361	1298.11	-1.05405	0.154522	-6.82132	9.02061e-12	2.81939e-08	chr1	53786458	53791062	+	LOC100536887	uncharacterized LOC100536887		100536887		Entrez gene ID import through exact transcript match from gffcompare and abbreviation match	no overlapping transcript based on gffcompare
9	LL0000035114	40.9644	-8.75699	1.32033	-6.63244	3.30191e-11	9.17345e-08	chr23	1636953	1640275	-	XLOC_022783			NA			no overlapping transcript based on gffcompare
10	LL0000020292	6704.15	0.853761	0.136962	6.23356	4.55939e-10	1.14003e-06	chr4	5776330	5785925	+	ngs	notochord granular surface	ENSDARG00000054321.6	572199	ZDB-GENE-080722-29	Entrez gene ID import through exact transcript match from gffcompare and abbreviation match	Ens99 gene ID import through exact transcript match from gffcompare and abbreviation match
11	LL0000027345	1858.22	-0.730962	0.121988	-5.99211	2.07139e-09	4.70845e-06	chr16	23339062	23346121	-	si:dkey-247k7.2	si:dkey-247k7.2	ENSDARG00000103199.2	797677	ZDB-GENE-031118-45	Entrez gene ID import through exact transcript match from gffcompare and abbreviation match	Ens99 gene ID import through exact transcript match from gffcompare and abbreviation match
12	LL0000037665	101.109	1.83249	0.313945	5.83699	5.31508e-09	1.10749e-05	chrUn_KN149685v1	112625	116427	-	XLOC_042465			NA		No transcript match by gffcompare	no overlapping transcript based on gffcompare
13	LL0000007758	3979.2	-0.443289	0.0779879	-5.68407	1.31528e-08	2.52978e-05	chr18	16133588	16164061	+	ctsd	cathepsin D	ENSDARG00000057698.8	65225	ZDB-GENE-010131-8	Entrez gene ID import through exact transcript match from gffcompare and abbreviation match	Ens99 gene ID import through exact transcript match from gffcompare and abbreviation match
14	LL0000018562	74.1671	-1.93548	0.34333	-5.63739	1.7265e-08	3.08353e-05	chr16	51557708	52226427	+	MAN1C1	si:ch73-373m9.1 [Source:ZFIN;Acc:ZDB-GENE-110411-115]	ENSDARG00000067912.5	101882461	ZDB-GENE-110411-115	geneAbbrevConflict; gffcompare transcript match; overlap gene coordinates >90%	Ens99 gene ID import through exact transcript match from gffcompare and abbreviation match
15	LL0000031856	2751.8	0.696475	0.125265	5.56	2.69782e-08	4.49709e-05	chr21	547098	551014	-	vimr1	vimentin-related 1	ENSDARG00000068589.5	572200	ZDB-GENE-130530-722	geneAbbrevConflict; gffcompare transcript match; overlap gene coordinates >90%	Ens99 gene ID import through exact transcript match from gffcompare and abbreviation match
16	LL0000008631	73862.1	0.452264	0.0819787	5.51684	3.4514e-08	5.17471e-05	chr19	5356421	5358455	-	cyt1l	"type I cytokeratin, enveloping layer, like"	ENSDARG00000036832.10	792062	ZDB-GENE-061026-4	Entrez gene ID import through exact transcript match from gffcompare and abbreviation match	Ens99 gene ID import through exact transcript match from gffcompare and abbreviation match
17	LL0000025168	306.03	-1.00496	0.182273	-5.51347	3.51824e-08	5.17471e-05	chr14	11430796	11438060	+	si:ch211-153b23.3	si:ch211-153b23.3	ENSDARG00000104919.2	565454	ZDB-GENE-141216-408	Entrez gene ID import through exact transcript match from gffcompare and abbreviation match	Ens99 gene ID import through exact transcript match from gffcompare and abbreviation match
18	LL0000011815	725.992	0.758583	0.141313	5.36811	7.95671e-08	0.000104832	chr8	25302172	25307014	+	gstm.3	glutathione S-transferase mu tandem duplicate 3	ENSDARG00000088116.5	568744	ZDB-GENE-050309-24	Entrez gene ID import through exact transcript match from gffcompare and abbreviation match	Ens99 gene ID import through exact transcript match from gffcompare and abbreviation match
19	LL0000012868	1052.61	-0.667972	0.124474	-5.36635	8.03449e-08	0.000104832	chr14	11427052	11430610	-	irg1l	"immunoresponsive gene 1, like"	ENSDARG00000062788.6	562007	ZDB-GENE-061103-301	Entrez gene ID import through exact transcript match from gffcompare and abbreviation match	Ens99 gene ID import through exact transcript match from gffcompare and abbreviation match
20	LL0000015316	327.317	1.43367	0.267543	5.35864	8.38523e-08	0.000104832	chr19	115343	121934	+	LOC101886447	ectonucleotide pyrophosphatase/phosphodiesterase family member 2-like		101886447		Entrez gene ID import through exact transcript match from gffcompare and abbreviation match	no overlapping transcript based on gffcompare
21	LL0000036966	410.628	1.24343	0.232599	5.34581	9.00133e-08	0.000107176	chr6	50731603	50734481	-	XLOC_036926			NA		No transcript match by gffcompare	no overlapping transcript based on gffcompare
22	LL0000002409	15.1844	-7.32423	1.38737	-5.27922	1.29737e-07	0.000147452	chr4	29653338	29683877	-	BX248122.1	gastrula zinc finger protein XlCGF57.1-like [Source:NCBI gene;Acc:103910472]	ENSDARG00000112449.1	103910472			Ens99 gene ID import through exact transcript match from gffcompare and abbreviation match
23	LL0000013517	1631.49	-0.544623	0.104645	-5.20449	1.94533e-07	0.000211482	chr1	171765	183800	+	lamp1a	lysosomal associated membrane protein 1a	ENSDARG00000100181.2	324985	ZDB-GENE-030131-3708	Ens99 gene ID import through exact transcript match from gffcompare; abbrev conflict matches ZFIN alias	Ens99 gene ID import through exact transcript match from gffcompare and abbreviation match
24	LL0000028159	12.8927	7.19136	1.3982	5.14332	2.6993e-07	0.000281222	chr13	44835767	44845140	-	si:dkeyp-2e4.7	si:dkeyp-2e4.7		108191950	ZDB-GENE-061009-51	Entrez gene ID import through exact transcript match from gffcompare and abbreviation match	multiple overlapping gene/transcript annotations preventing unambiguous assignment of Ens99 gene ID
25	LL0000016314	1382.01	0.816973	0.160755	5.0821	3.73278e-07	0.000373338	chrUn_KN150074v1	523	1054	-	LOC108179220	vimentin-like		108179220		Entrez gene ID import through exact transcript match from gffcompare and abbreviation match	no overlapping transcript based on gffcompare
26	LL0000020512	1706.04	-0.546948	0.108443	-5.04366	4.56704e-07	0.000439208	chr17	43030317	43031828	-	npc2	"Niemann-Pick disease, type C2"	ENSDARG00000090912.6	282673	ZDB-GENE-021206-13	Entrez gene ID import through exact transcript match from gffcompare and abbreviation match	Ens99 gene ID import through exact transcript match from gffcompare and abbreviation match
27	LL0000022390	7917.98	0.461493	0.0917632	5.02917	4.92607e-07	0.000456191	chr3	36459780	36481986	-	ppl	periplakin	ENSDARG00000101043.3	449936	ZDB-GENE-041008-196	Entrez gene ID import through exact transcript match from gffcompare and abbreviation match	Ens99 gene ID import through exact transcript match from gffcompare and abbreviation match
28	LL0000029220	2313.29	-0.640336	0.12938	-4.94927	7.44929e-07	0.000665222	chr9	2591968	2594464	-	sp9	sp9 transcription factor	ENSDARG00000099374.2	405896	ZDB-GENE-040426-2313	Entrez gene ID import through exact transcript match from gffcompare and abbreviation match	Ens99 gene ID import through exact transcript match from gffcompare and abbreviation match
29	LL0000013856	171.536	1.44662	0.293218	4.93361	8.07219e-07	0.000695989	chr17	48433817	48458789	+	LO018422.1	"solute carrier family 2, facilitated glucose transporter member 1-like [Source:NCBI gene;Acc:100334818]"	ENSDARG00000001937.9	100334818		geneAbbrevConflict; gffcompare transcript match; overlap gene coordinates >50%	Ens99 gene ID import through exact transcript match from gffcompare and abbreviation match
30	LL0000013467	29812.9	0.455136	0.0926656	4.9116	9.03379e-07	0.000728648	chr19	5378563	5380770	-	krt91	keratin 91	ENSDARG00000036830.9	445051	ZDB-GENE-040801-181	Entrez gene ID import through exact transcript match from gffcompare and abbreviation match	Ens99 gene ID import through exact transcript match from gffcompare and abbreviation match
31	LL0000023321	18002.3	0.397399	0.0808398	4.91588	8.83866e-07	0.000728648	chr12	5115929	5120339	-	rbp4	"retinol binding protein 4, plasma"	ENSDARG00000101199.3	30077	ZDB-GENE-000210-19	Entrez gene ID import through exact transcript match from gffcompare and abbreviation match	Ens99 gene ID import through exact transcript match from gffcompare and abbreviation match
32	LL0000007754	1616.19	-0.502956	0.1033	-4.8689	1.12222e-06	0.000868775	chr6	55396807	55423220	-	ctsa	cathepsin A	ENSDARG00000098114.2	321818	ZDB-GENE-030131-537	Entrez gene ID import through exact transcript match from gffcompare and abbreviation match	Ens99 gene ID import through exact transcript match from gffcompare and abbreviation match
33	LL0000011488	2229.46	-0.460139	0.0945883	-4.86465	1.1466e-06	0.000868775	chr14	4276387	4293280	+	gnpda2	glucosamine-6-phosphate deaminase 2	ENSDARG00000024443.9	556291	ZDB-GENE-091117-41	Entrez gene ID import through exact transcript match from gffcompare and abbreviation match	Ens99 gene ID import through exact transcript match from gffcompare and abbreviation match
34	LL0000007608	951.729	-0.642766	0.132344	-4.85678	1.1931e-06	0.000877417	chr3	57636317	57645937	+	CT573423.1		ENSDARG00000078608.5	101883359		geneAbbrevConflict; gffcompare transcript match; overlap gene coordinates >90%	Ens99 gene ID import through exact transcript match from gffcompare and abbreviation match
35	LL0000008554	830.412	-0.848653	0.175946	-4.82337	1.41154e-06	0.00100841	chr6	55852274	55864687	-	cyp24a1	"cytochrome P450, family 24, subfamily A, polypeptide 1"	ENSDARG00000103277.3	100004700	ZDB-GENE-060825-1	Entrez gene ID import through exact transcript match from gffcompare and abbreviation match	Ens99 gene ID import through exact transcript match from gffcompare and abbreviation match
36	LL0000020476	285.913	1.12302	0.233188	4.81592	1.46524e-06	0.00101769	chr5	12095666	12272689	-	nos1	nitric oxide synthase 1 (neuronal)	ENSDARG00000068910.7	60658	ZDB-GENE-001101-1	Entrez gene ID import through exact transcript match from gffcompare and abbreviation match	Ens99 gene ID import through exact transcript match from gffcompare and abbreviation match
37	LL0000025838	399.391	0.902977	0.189623	4.76195	1.9173e-06	0.00129568	chr10	8058850	8079830	-	si:ch211-251f6.6	si:ch211-251f6.6	ENSDARG00000053448.8	794692	ZDB-GENE-030131-3219	Entrez gene ID import through exact transcript match from gffcompare and abbreviation match	Ens99 gene ID import through exact transcript match from gffcompare and abbreviation match
38	LL0000028139	11.3862	7.00815	1.48033	4.73419	2.19934e-06	0.00144716	chr4	63547167	63557088	-	si:dkeyp-15a6.2	si:dkeyp-15a6.2		108183920	ZDB-GENE-081029-4	Entrez gene ID import through exact transcript match from gffcompare and abbreviation match	multiple overlapping gene/transcript annotations preventing unambiguous assignment of Ens99 gene ID
39	LL0000022027	930.035	0.628534	0.133151	4.72047	2.35296e-06	0.0014765	chr25	29160102	29196558	+	pkmb	pyruvate kinase M1/2b	ENSDARG00000099860.2	445094	ZDB-GENE-040801-230	Entrez gene ID import through exact transcript match from gffcompare and abbreviation match	Ens99 gene ID import through exact transcript match from gffcompare and abbreviation match
40	LL0000023638	2373.58	0.439148	0.0930458	4.71969	2.36202e-06	0.0014765	chr16	29265796	29277202	-	rhbg	"Rh family, B glycoprotein (gene/pseudogene)"	ENSDARG00000009018.12	337596	ZDB-GENE-030131-9542	Entrez gene ID import through exact transcript match from gffcompare and abbreviation match	Ens99 gene ID import through exact transcript match from gffcompare and abbreviation match
41	LL0000029349	263.964	-0.924022	0.19618	-4.71008	2.47624e-06	0.00151014	chr16	43401005	43414071	+	sqlea	squalene epoxidase a	ENSDARG00000079946.5	799528	ZDB-GENE-071004-98	Entrez gene ID import through exact transcript match from gffcompare and abbreviation match	Ens99 gene ID import through exact transcript match from gffcompare and abbreviation match
42	LL0000038439	11775.8	-0.532971	0.114564	-4.65216	3.28479e-06	0.00195554	chr3	39472342	39496190	-	zgc:100868	zgc:100868	ENSDARG00000004748.11	554458	ZDB-GENE-040801-33	Entrez gene ID import through exact transcript match from gffcompare and abbreviation match	Ens99 gene ID import through exact transcript match from gffcompare and abbreviation match
43	LL0000012176	309.436	-0.990491	0.216214	-4.58107	4.62595e-06	0.0026517	chr5	50972485	50992775	-	hmgcra	3-hydroxy-3-methylglutaryl-CoA reductase a	ENSDARG00000052734.8	559054	ZDB-GENE-040401-2	Entrez gene ID import through exact transcript match from gffcompare and abbreviation match	Ens99 gene ID import through exact transcript match from gffcompare and abbreviation match
44	LL0000031857	1805.7	0.683127	0.149178	4.57926	4.66625e-06	0.0026517	chr14	33788835	33824329	-	vimr2	vimentin-related 2	ENSDARG00000105188.3	798092	ZDB-GENE-160113-76	Ens99 gene ID import through exact transcript match from gffcompare; abbrev conflict matches ZFIN alias	Ens99 gene ID import through exact transcript match from gffcompare and abbreviation match
45	LL0000013265	345.956	1.11014	0.243107	4.56645	4.96047e-06	0.00275626	chr4	16337156	16345227	-	kera	keratocan	ENSDARG00000056938.6	567017	ZDB-GENE-041210-165	Entrez gene ID import through exact transcript match from gffcompare and abbreviation match	Ens99 gene ID import through exact transcript match from gffcompare and abbreviation match
46	LL0000007757	1896.59	-0.403942	0.0899109	-4.4927	7.03274e-06	0.00382275	chr15	43599531	43625601	-	ctsc	cathepsin C	ENSDARG00000101334.3	368704	ZDB-GENE-030619-9	Entrez gene ID import through exact transcript match from gffcompare and abbreviation match	Ens99 gene ID import through exact transcript match from gffcompare and abbreviation match
47	LL0000011138	4875.36	0.382464	0.0852239	4.48775	7.19801e-06	0.00382934	chr16	17189839	17200120	-	gapdh	glyceraldehyde-3-phosphate dehydrogenase	ENSDARG00000043457.8	317743	ZDB-GENE-030115-1	Entrez gene ID import through exact transcript match from gffcompare and abbreviation match	Ens99 gene ID import through exact transcript match from gffcompare and abbreviation match
48	LL0000012950	1286.18	0.625015	0.141298	4.42339	9.71663e-06	0.00506156	chr9	31752360	31834063	+	itgbl1	"integrin, beta-like 1"	ENSDARG00000040985.8	554050	ZDB-GENE-050522-410	Entrez gene ID import through exact transcript match from gffcompare and abbreviation match	Ens99 gene ID import through exact transcript match from gffcompare and abbreviation match
49	LL0000013458	1177.91	0.551568	0.125288	4.40242	1.0705e-05	0.0054626	chr11	11515778	11518469	-	krt15	keratin 15	ENSDARG00000036840.9	406844	ZDB-GENE-040426-2931	Entrez gene ID import through exact transcript match from gffcompare and abbreviation match	Ens99 gene ID import through exact transcript match from gffcompare and abbreviation match
50	LL0000028682	971.952	-0.519819	0.118211	-4.3974	1.09557e-05	0.00547875	chr18	5510211	5541784	+	slc30a4	solute carrier family 30 member 4	ENSDARG00000007180.9	393616	ZDB-GENE-040426-1408	Entrez gene ID import through exact transcript match from gffcompare and abbreviation match	Ens99 gene ID import through exact transcript match from gffcompare and abbreviation match
51	LL0000008617	945.006	-0.559051	0.128017	-4.367	1.25965e-05	0.00617576	chr19	598657	617246	-	cyp51	"cytochrome P450, family 51"	ENSDARG00000042641.5	414331	ZDB-GENE-040625-2	Entrez gene ID import through exact transcript match from gffcompare and abbreviation match	Ens99 gene ID import through exact transcript match from gffcompare and abbreviation match
52	LL0000032150	6393.17	0.397943	0.0912168	4.36261	1.28518e-05	0.00617974	chr20	52849262	52882963	-	wu:fi04e12	wu:fi04e12 [Source:ZFIN;Acc:ZDB-GENE-030131-5575]	ENSDARG00000076673.4	327364	ZDB-GENE-030131-1662	Entrez gene ID import through exact transcript match from gffcompare and abbreviation match	geneAbbrev conflict with Ens99 but matches ZFIN alias
53	LL0000006025	774.859	0.662534	0.152442	4.34615	1.3855e-05	0.0065364	chr4	15869335	15966260	+	col7a1l	collagen type VII alpha 1-like	ENSDARG00000069692.6	559516	ZDB-GENE-030131-9861	Entrez gene ID import through exact transcript match from gffcompare and abbreviation match	Ens99 gene ID import through exact transcript match from gffcompare and abbreviation match
54	LL0000020212	1121.17	-0.471827	0.109459	-4.31055	1.6285e-05	0.00754054	chr19	26807461	26823768	-	neu1	neuraminidase 1	ENSDARG00000008832.11	559850	ZDB-GENE-060503-592	Entrez gene ID import through exact transcript match from gffcompare and abbreviation match	Ens99 gene ID import through exact transcript match from gffcompare and abbreviation match
55	LL0000029109	490.644	-0.610902	0.141965	-4.3032	1.6835e-05	0.00765352	chr8	144000	175781	+	snx2	sorting nexin 2	ENSDARG00000104128.2	568737	ZDB-GENE-051120-45	Entrez gene ID import through exact transcript match from gffcompare and abbreviation match	Ens99 gene ID import through exact transcript match from gffcompare and abbreviation match
56	LL0000006824	1088.16	-0.795945	0.185403	-4.29306	1.76227e-05	0.00772009	chr19	35364791	35369837	+	CR753876.1		ENSDARG00000097137.2	NA		No transcript match by gffcompare	Ens99 gene ID import through exact transcript match from gffcompare and abbreviation match
57	LL0000016857	162.146	0.970911	0.226346	4.2895	1.79078e-05	0.00772009	chr1	58676853	58681962	+	LOC108190731	zinc finger protein 883-like		108190731		Entrez gene ID import through exact transcript match from gffcompare and abbreviation match	multiple overlapping gene/transcript annotations preventing unambiguous assignment of Ens99 gene ID
58	LL0000027055	194.212	1.05945	0.246806	4.29263	1.7657e-05	0.00772009	chr15	9072821	9089507	+	si:dkey-202g17.3	si:dkey-202g17.3	ENSDARG00000057504.7	100003805	ZDB-GENE-131127-371	Entrez gene ID import through exact transcript match from gffcompare and abbreviation match	Ens99 gene ID import through exact transcript match from gffcompare and abbreviation match
59	LL0000000027	1271.41	0.534142	0.125545	4.25459	2.09428e-05	0.00887549	chr1	52560549	52628407	+	abca1a	"ATP-binding cassette, sub-family A (ABC1), member 1A"	ENSDARG00000074635.7	558924	ZDB-GENE-031006-12	Entrez gene ID import through exact transcript match from gffcompare and abbreviation match	Ens99 gene ID import through exact transcript match from gffcompare and abbreviation match
60	LL0000009854	2151.57	0.479756	0.113129	4.24079	2.22737e-05	0.00913004	chrUn_KN149912v1	57102	76613	-	evplb	envoplakin b	ENSDARG00000103459.3	793139	ZDB-GENE-030131-212	"partial transcript match; ""j"" class in gffcompare; abbreviation match"	Ens99 gene ID import through exact transcript match from gffcompare and abbreviation match
61	LL0000037933	7.9598	-6.39298	1.50633	-4.24406	2.19508e-05	0.00913004	chrUn_KN150200v1	1876	6962	-	XLOC_043420			NA			no overlapping transcript based on gffcompare
62	LL0000004863	370.835	0.687064	0.162777	4.22089	2.43345e-05	0.00981387	chr11	39372031	39926892	+	camta1b	calmodulin binding transcription activator 1b	ENSDARG00000007824.11	497465	ZDB-GENE-080229-1	Entrez gene ID import through exact transcript match from gffcompare and abbreviation match	Ens99 gene ID import through exact transcript match from gffcompare and abbreviation match
63	LL0000031347	2278.15	-0.409998	0.0973569	-4.21129	2.53915e-05	0.0100776	chr23	35713557	35716519	+	tuba1b	"tubulin, alpha 1b"	ENSDARG00000045367.10	373080	ZDB-GENE-030822-1	Entrez gene ID import through exact transcript match from gffcompare and abbreviation match	Ens99 gene ID import through exact transcript match from gffcompare and abbreviation match
64	LL0000013462	6776.01	-0.347545	0.0827522	-4.19983	2.67121e-05	0.0104361	chr6	39360377	39365467	+	krt18b	keratin 18b	ENSDARG00000028618.11	393540	ZDB-GENE-040426-1508	Ens99 gene ID import through exact transcript match from gffcompare; abbrev conflict matches ZFIN alias	Ens99 gene ID import through exact transcript match from gffcompare and abbreviation match
65	LL0000029788	471.273	0.62731	0.149727	4.18971	2.79317e-05	0.0107447	chr23	6180066	6324818	+	syt2a	synaptotagmin IIa	ENSDARG00000025206.10	567877	ZDB-GENE-060503-315	Entrez gene ID import through exact transcript match from gffcompare and abbreviation match	Ens99 gene ID import through exact transcript match from gffcompare and abbreviation match
66	LL0000014095	2226.95	0.552815	0.132154	4.18311	2.87544e-05	0.0108935	chr1	59405722	59511492	-	LOC100330916	uncharacterized LOC100330916		100330916		Entrez gene ID import through exact transcript match from gffcompare and abbreviation match	multiple overlapping gene/transcript annotations preventing unambiguous assignment of Ens99 gene ID
67	LL0000004174	1255.33	-0.527415	0.126518	-4.16869	3.06354e-05	0.0112648	chrUn_KN150654v1	8142	17187	-	CABZ01051602.1	"sushi, nidogen and EGF-like domain-containing protein 1 [Source:NCBI gene;Acc:103910028]"	ENSDARG00000103973.2	103910028		geneAbbrevConflict; gffcompare transcript match; overlap gene coordinates >50%	Ens99 gene ID import through exact transcript match from gffcompare and abbreviation match
68	LL0000028489	436.412	-0.688592	0.165085	-4.17114	3.03076e-05	0.0112648	chr5	38215924	38248462	-	slc12a9	solute carrier family 12 member 9	ENSDARG00000060366.6	793341	ZDB-GENE-050208-222	Entrez gene ID import through exact transcript match from gffcompare and abbreviation match	Ens99 gene ID import through exact transcript match from gffcompare and abbreviation match
69	LL0000027038	426.677	0.690252	0.166068	4.15644	3.23251e-05	0.0117139	chr5	15841523	15851953	-	si:dkey-1k23.3	si:dkey-1k23.3	ENSDARG00000105422.3	100331249	ZDB-GENE-160113-121	Entrez gene ID import through exact transcript match from gffcompare and abbreviation match	Ens99 gene ID import through exact transcript match from gffcompare and abbreviation match
70	LL0000003947	8607.51	-0.343515	0.0829117	-4.14314	3.42583e-05	0.0122371	chr24	32646779	32665283	-	ca2	carbonic anhydrase II	ENSDARG00000014488.10	387526	ZDB-GENE-031219-5	Entrez gene ID import through exact transcript match from gffcompare and abbreviation match	Ens99 gene ID import through exact transcript match from gffcompare and abbreviation match
71	LL0000039349	388.592	0.670977	0.162776	4.12208	3.75463e-05	0.0132227	chr24	23987568	23998897	-	zmp:0000000991	zmp:0000000991	ENSDARG00000090346.3	100332010	ZDB-GENE-130530-994	Entrez gene ID import through exact transcript match from gffcompare and abbreviation match	Ens99 gene ID import through exact transcript match from gffcompare and abbreviation match
72	LL0000012687	305.167	-0.816636	0.198791	-4.10802	3.99065e-05	0.0138586	chr16	22177254	22194400	-	il6r	interleukin 6 receptor	ENSDARG00000104474.2	100135755	ZDB-GENE-080107-7	Entrez gene ID import through exact transcript match from gffcompare and abbreviation match	Ens99 gene ID import through exact transcript match from gffcompare and abbreviation match
73	LL0000030096	5538.81	-0.40092	0.0979705	-4.09226	4.27196e-05	0.0146323	chr5	30614532	30615901	-	tcnbb	transcobalamin beta b	ENSDARG00000091996.2	566658	ZDB-GENE-030131-12	Ens99 gene ID import through exact transcript match from gffcompare; abbrev conflict matches ZFIN alias	Ens99 gene ID import through exact transcript match from gffcompare and abbreviation match
74	LL0000030554	314.435	-0.690773	0.169293	-4.08034	4.49698e-05	0.0150653	chr17	45378908	45391457	+	tmem206	transmembrane protein 206 [Source:ZFIN;Acc:ZDB-GENE-040426-1173]	ENSDARG00000012271.10	393429	ZDB-GENE-040426-1173	Entrez gene ID import through exact transcript match from gffcompare and abbreviation match	geneAbbrev conflict with Ens99 but matches ZFIN alias
75	LL0000034691	1503.48	0.420554	0.103097	4.07921	4.51885e-05	0.0150653	chr21	1511592	1522132	+	XLOC_019059			NA			no overlapping transcript based on gffcompare
76	LL0000024139	9.86079	6.79846	1.67259	4.06464	4.81067e-05	0.0158271	chr12	47162456	47456979	+	RYR2	ryanodine receptor 2a (cardiac) [Source:NCBI gene;Acc:100126126]	ENSDARG00000098856.2	100126126			Ens99 gene ID import through exact transcript match from gffcompare and abbreviation match
77	LL0000026403	12.9186	-4.60794	1.13664	-4.05401	5.03463e-05	0.0163488	chr22	8448195	8501332	-	si:ch73-27e22.4	si:ch73-27e22.4	ENSDARG00000093699.3	100320194	ZDB-GENE-070705-232	Entrez gene ID import through exact transcript match from gffcompare and abbreviation match	Ens99 gene ID import through exact transcript match from gffcompare and abbreviation match
78	LL0000022041	3502.39	0.323895	0.0799604	4.0507	5.10648e-05	0.0163696	chr25	22151271	22191983	-	pkp3a	plakophilin 3a	ENSDARG00000051861.6	368397	ZDB-GENE-060512-114	Entrez gene ID import through exact transcript match from gffcompare and abbreviation match	Ens99 gene ID import through exact transcript match from gffcompare and abbreviation match
79	LL0000004734	364.908	0.72902	0.180546	4.03786	5.3941e-05	0.0170727	chr3	33768959	33903004	-	cacna1aa	"calcium channel, voltage-dependent, P/Q type, alpha 1A subunit, a"	ENSDARG00000037905.7	562059	ZDB-GENE-040724-26	Entrez gene ID import through exact transcript match from gffcompare and abbreviation match	Ens99 gene ID import through exact transcript match from gffcompare and abbreviation match
80	LL0000010905	7161.97	-0.33289	0.0828275	-4.01907	5.84288e-05	0.0182619	chr3	32099507	32141083	+	fthl27	"ferritin, heavy polypeptide-like 27"	ENSDARG00000031776.9	436651	ZDB-GENE-040718-72	Ens99 gene ID import through exact transcript match from gffcompare; abbrev conflict matches ZFIN alias	Ens99 gene ID import through exact transcript match from gffcompare and abbreviation match
81	LL0000031096	205.046	-0.914162	0.227966	-4.01009	6.06961e-05	0.0187364	chr14	756392	763749	-	trim35-27	tripartite motif containing 35-27	ENSDARG00000035009.6	334253	ZDB-GENE-030131-6185	Entrez gene ID import through exact transcript match from gffcompare and abbreviation match	Ens99 gene ID import through exact transcript match from gffcompare and abbreviation match
82	LL0000022590	2860.4	-0.363572	0.0908563	-4.00162	6.29116e-05	0.0191834	chr11	18343890	18384534	-	prkcdb	"protein kinase C, delta b"	ENSDARG00000070651.6	100150844	ZDB-GENE-111129-1	Entrez gene ID import through exact transcript match from gffcompare and abbreviation match	Ens99 gene ID import through exact transcript match from gffcompare and abbreviation match
83	LL0000015882	20.0912	3.65442	0.917325	3.98378	6.78287e-05	0.020207	chr4	29653338	29683877	-	LOC103910472	gastrula zinc finger protein XlCGF57.1-like		103910472		Entrez gene ID import through exact transcript match from gffcompare and abbreviation match	multiple overlapping gene/transcript annotations preventing unambiguous assignment of Ens99 gene ID
84	LL0000017300	6.67055	6.23954	1.56631	3.98358	6.78848e-05	0.020207	chr22	16306987	16307544	+	LOC110438299	tctex1 domain-containing protein 1-like		110438299		Entrez gene ID import through exact transcript match from gffcompare and abbreviation match	multiple overlapping gene/transcript annotations preventing unambiguous assignment of Ens99 gene ID
85	LL0000020582	757.496	0.503976	0.127166	3.96314	7.39701e-05	0.0217594	chr5	49744692	49751549	+	nr2f1a	"nuclear receptor subfamily 2, group F, member 1a"	ENSDARG00000052695.6	30418	ZDB-GENE-980526-115	Entrez gene ID import through exact transcript match from gffcompare and abbreviation match	Ens99 gene ID import through exact transcript match from gffcompare and abbreviation match
86	LL0000005121	22.6513	2.75375	0.697258	3.94939	7.83493e-05	0.0227796	chr5	13373593	13376424	+	ccl19a.2	"chemokine (C-C motif) ligand 19a, tandem duplicate 2"	ENSDARG00000035632.6	100192211	ZDB-GENE-081022-55	Entrez gene ID import through exact transcript match from gffcompare and abbreviation match	Ens99 gene ID import on matching gene abbreviation and > 0.8 gene coordinate overlap using intersectBed
87	LL0000038302	174.848	0.944472	0.239724	3.93982	8.15414e-05	0.0234352	chr15	18253275	18361475	-	zbtb16b	zinc finger and BTB domain containing 16b	ENSDARG00000074526.4	569773	ZDB-GENE-100923-1	Entrez gene ID import through exact transcript match from gffcompare and abbreviation match	Ens99 gene ID import through exact transcript match from gffcompare and abbreviation match
88	LL0000035066	8.34653	6.56671	1.67026	3.93155	8.43983e-05	0.0239806	chr23	16276823	16282115	+	XLOC_022281			NA			no overlapping transcript based on gffcompare
89	LL0000010296	222.132	-0.827739	0.212052	-3.90347	9.48225e-05	0.0266398	chr1	16392318	16394984	-	fgf20a	fibroblast growth factor 20a	ENSDARG00000007356.8	559630	ZDB-GENE-060110-1	Entrez gene ID import through exact transcript match from gffcompare and abbreviation match	Ens99 gene ID import through exact transcript match from gffcompare and abbreviation match
90	LL0000015479	7.19773	6.35174	1.63138	3.89348	9.8818e-05	0.0274538	chr2	45913013	45921674	+	LOC103908645	uncharacterized LOC103908645		103908645		Entrez gene ID import through exact transcript match from gffcompare and abbreviation match	multiple overlapping gene/transcript annotations preventing unambiguous assignment of Ens99 gene ID
91	LL0000012071	980.642	-0.45851	0.118365	-3.8737	0.000107196	0.0292257	chr5	34600369	34616639	-	hexb	hexosaminidase B (beta polypeptide)	ENSDARG00000034368.10	323613	ZDB-GENE-030131-2333	Entrez gene ID import through exact transcript match from gffcompare and abbreviation match	Ens99 gene ID import through exact transcript match from gffcompare and abbreviation match
92	LL0000013465	78559.6	0.299788	0.0774586	3.8703	0.000108702	0.0292257	chr23	10173196	10177480	-	krt5	keratin 5	ENSDARG00000058371.8	797351	ZDB-GENE-991110-23	Entrez gene ID import through exact transcript match from gffcompare and abbreviation match	Ens99 gene ID import through exact transcript match from gffcompare and abbreviation match
93	LL0000031786	684.006	-0.512987	0.132536	-3.87056	0.000108585	0.0292257	chr25	17590056	17611306	+	vac14	vac14 homolog (S. cerevisiae)	ENSDARG00000014303.9	447912	ZDB-GENE-040912-82	Entrez gene ID import through exact transcript match from gffcompare and abbreviation match	Ens99 gene ID import through exact transcript match from gffcompare and abbreviation match
94	LL0000012088	962.395	0.694819	0.179685	3.86687	0.000110242	0.0293244	chr1	35790035	35835863	+	hhip	hedgehog interacting protein	ENSDARG00000060397.6	326102	ZDB-GENE-030131-4827	Entrez gene ID import through exact transcript match from gffcompare and abbreviation match	Ens99 gene ID import through exact transcript match from gffcompare and abbreviation match
95	LL0000010244	1049.81	-0.489344	0.127325	-3.84327	0.000121407	0.0319543	chr16	13993351	14025096	+	fdps	"farnesyl diphosphate synthase (farnesyl pyrophosphate synthetase, dimethylallyltranstransferase, geranyltranstransferase)"	ENSDARG00000040890.8	552997	ZDB-GENE-050506-78	Entrez gene ID import through exact transcript match from gffcompare and abbreviation match	Ens99 gene ID import through exact transcript match from gffcompare and abbreviation match
96	LL0000030333	139.613	1.20597	0.314413	3.83562	0.000125247	0.0326216	chr11	691734	703032	+	timp4.1	"TIMP metallopeptidase inhibitor 4, tandem duplicate 1"	ENSDARG00000111805.1	101882922	ZDB-GENE-100603-1	Entrez gene ID import through exact transcript match from gffcompare and abbreviation match	Ens99 gene ID import through exact transcript match from gffcompare and abbreviation match
97	LL0000013464	449951	0.360495	0.0944987	3.81482	0.000136285	0.0351305	chr6	39308428	39313027	-	krt4	keratin 4	ENSDARG00000017624.9	794486	ZDB-GENE-000607-83	Entrez gene ID import through exact transcript match from gffcompare and abbreviation match	Ens99 gene ID import through exact transcript match from gffcompare and abbreviation match
98	LL0000004127	595.786	0.614864	0.161495	3.80733	0.000140473	0.0354786	chr3	58961876	58973618	+	CABZ01044154.1	uncharacterized LOC101883546 [Source:NCBI gene;Acc:101883546]	ENSDARG00000117537.1	101883546		"exact transcript match; abbrev conflict, less than 50% gene coordinate overlap"	Ens99 gene ID import through exact transcript match from gffcompare and abbreviation match
99	LL0000021124	66.8871	1.34238	0.352353	3.80976	0.000139099	0.0354786	chr5	51615025	51619742	-	otpb	orthopedia homeobox b	ENSDARG00000058379.6	30316	ZDB-GENE-990708-7	Entrez gene ID import through exact transcript match from gffcompare and abbreviation match	Ens99 gene ID import through exact transcript match from gffcompare and abbreviation match
100	LL0000008185	1883.7	0.398972	0.104954	3.8014	0.00014388	0.0356408	chr19	48215597	48287580	+	CU693379.1	"crystallin beta-gamma domain containing 1, like [Source:NCBI gene;Acc:569677]"	ENSDARG00000098777.2	569677		geneAbbrevConflict; gffcompare transcript match; overlap gene coordinates >90%	Ens99 gene ID import through exact transcript match from gffcompare and abbreviation match
101	LL0000011248	22.6298	-2.66957	0.702286	-3.80125	0.000143966	0.0356408	chr12	3891021	3904465	-	gdpd3b	glycerophosphodiester phosphodiesterase domain containing 3b	ENSDARG00000006944.7	567286	ZDB-GENE-121210-2	Entrez gene ID import through exact transcript match from gffcompare and abbreviation match	Ens99 gene ID import through exact transcript match from gffcompare and abbreviation match
102	LL0000039260	8224.51	0.328356	0.0865692	3.79298	0.000148847	0.036488	chr3	36275633	36286650	+	zgc:86896	zgc:86896	ENSDARG00000090369.6	415190	ZDB-GENE-040625-80	Entrez gene ID import through exact transcript match from gffcompare and abbreviation match	Ens99 gene ID import through exact transcript match from gffcompare and abbreviation match
103	LL0000002011	1450.63	-0.364508	0.0964179	-3.7805	0.000156512	0.0379944	chr3	61391636	61398938	+	bri3	brain protein I3	ENSDARG00000086332.3	100002236	ZDB-GENE-030131-3038	Entrez gene ID import through exact transcript match from gffcompare and abbreviation match	Ens99 gene ID import through exact transcript match from gffcompare and abbreviation match
104	LL0000031361	810.695	-0.753978	0.199868	-3.77238	0.000161696	0.0388756	chr24	2940890	2947406	-	tubb6	"tubulin, beta 6 class V"	ENSDARG00000104801.2	550458	ZDB-GENE-070424-195	Entrez gene ID import through exact transcript match from gffcompare and abbreviation match	Ens99 gene ID import through exact transcript match from gffcompare and abbreviation match
105	LL0000011714	236.292	0.745166	0.198486	3.75426	0.000173857	0.0410451	chr1	21331599	21409916	-	gria2a	"glutamate receptor, ionotropic, AMPA 2a"	ENSDARG00000070173.8	170450	ZDB-GENE-020125-3	Entrez gene ID import through exact transcript match from gffcompare and abbreviation match	Ens99 gene ID import through exact transcript match from gffcompare and abbreviation match
106	LL0000031261	789.698	0.440254	0.117275	3.75405	0.000174003	0.0410451	chr22	11440705	11493236	-	tspan7b	tetraspanin 7b	ENSDARG00000008407.9	449539	ZDB-GENE-040927-5	Entrez gene ID import through exact transcript match from gffcompare and abbreviation match	Ens99 gene ID import through exact transcript match from gffcompare and abbreviation match
107	LL0000000819	260.252	1.02758	0.274617	3.74188	0.000182649	0.0426818	chr23	37443288	37456618	+	AL954146.1	trypsin I-P1-like [Source:NCBI gene;Acc:560023]	ENSDARG00000038891.6	560023		geneAbbrevConflict; gffcompare transcript match; overlap gene coordinates >50%	Ens99 gene ID import through exact transcript match from gffcompare and abbreviation match
108	LL0000021727	1127.71	-0.405433	0.108717	-3.72924	0.000192055	0.0444643	chr24	25092316	25166750	-	phldb2b	"pleckstrin homology-like domain, family B, member 2b"	ENSDARG00000074843.6	560668	ZDB-GENE-030131-3235	Entrez gene ID import through exact transcript match from gffcompare and abbreviation match	Ens99 gene ID import through exact transcript match from gffcompare and abbreviation match
109	LL0000000973	76823.6	0.299034	0.0803836	3.72009	0.000199152	0.0456843	chr2	31762852	31767827	-	and2	actinodin2	ENSDARG00000079302.4	566702	ZDB-GENE-041105-2	Entrez gene ID import through exact transcript match from gffcompare and abbreviation match	Ens99 gene ID import through exact transcript match from gffcompare and abbreviation match
110	LL0000007755	6140.3	-0.309264	0.083211	-3.71662	0.000201904	0.0458946	chr17	32622931	32631514	+	ctsba	cathepsin Ba	ENSDARG00000055120.7	406645	ZDB-GENE-040426-2650	Entrez gene ID import through exact transcript match from gffcompare and abbreviation match	Ens99 gene ID import through exact transcript match from gffcompare and abbreviation match
111	LL0000012178	1005.32	-0.542634	0.146829	-3.69569	0.000219292	0.0491166	chr10	6010562	6034410	+	hmgcs1	3-hydroxy-3-methylglutaryl-CoA synthase 1 (soluble)	ENSDARG00000103025.2	394060	ZDB-GENE-040426-1042	Entrez gene ID import through exact transcript match from gffcompare and abbreviation match	Ens99 gene ID import through exact transcript match from gffcompare and abbreviation match
112	LL0000030332	25294.6	-0.442644	0.119811	-3.69453	0.000220297	0.0491166	chr3	57632965	57666996	-	timp2b	TIMP metallopeptidase inhibitor 2b	ENSDARG00000075261.4	406650	ZDB-GENE-040426-2655	Entrez gene ID import through exact transcript match from gffcompare and abbreviation match	Ens99 gene ID import through exact transcript match from gffcompare and abbreviation match
113	LL0000032281	80.0274	1.37165	0.371459	3.6926	0.000221972	0.0491166	chr1	52364636	52371912	+	XLOC_000667			NA		No transcript match by gffcompare	no overlapping transcript based on gffcompare
114	LL0000010379	3364.61	-0.498014	0.135543	-3.67423	0.00023857	0.0523264	chr6	41091236	41117242	+	fkbp5	FKBP prolyl isomerase 5	ENSDARG00000028396.5	368924	ZDB-GENE-030616-630	Entrez gene ID import through exact transcript match from gffcompare and abbreviation match	Ens99 gene ID import through exact transcript match from gffcompare and abbreviation match
115	LL0000013594	648.57	-0.5968	0.162581	-3.6708	0.000241796	0.0525727	chr1	49814461	49905357	+	lef1	lymphoid enhancer-binding factor 1	ENSDARG00000031894.9	30701	ZDB-GENE-990714-26	Entrez gene ID import through exact transcript match from gffcompare and abbreviation match	Ens99 gene ID import through exact transcript match from gffcompare and abbreviation match
116	LL0000009262	125.68	1.04648	0.285379	3.66696	0.000245448	0.0529067	chr25	31958271	32019346	+	duox	dual oxidase	ENSDARG00000062632.6	565097	ZDB-GENE-091117-14	Entrez gene ID import through exact transcript match from gffcompare and abbreviation match	Ens99 gene ID import through exact transcript match from gffcompare and abbreviation match
117	LL0000012992	17.1697	-3.18486	0.869651	-3.66222	0.000250035	0.0534349	chr7	8598995	8602864	-	jac2	jacalin 2	ENSDARG00000056166.6	566745	ZDB-GENE-160114-69	Entrez gene ID import through exact transcript match from gffcompare and abbreviation match	Ens99 gene ID import through exact transcript match from gffcompare and abbreviation match
118	LL0000015755	5.58278	5.98426	1.63624	3.65732	0.000254861	0.0540047	chrUn_KN150200v1	1876	6947	-	LOC103909976	HEPACAM family member 2-like		103909976		Entrez gene ID import through exact transcript match from gffcompare and abbreviation match	no overlapping transcript based on gffcompare
119	LL0000000913	1113	0.413652	0.113317	3.6504	0.000261836	0.0550164	chr7	26029593	26048120	+	alox12	arachidonate 12-lipoxygenase	ENSDARG00000069463.5	322732	ZDB-GENE-030131-1452	Entrez gene ID import through exact transcript match from gffcompare and abbreviation match	Ens99 gene ID import through exact transcript match from gffcompare and abbreviation match
120	LL0000034677	5.4422	5.94672	1.64082	3.62424	0.000289811	0.0603869	chr21	180640	184558	+	XLOC_019023			NA			no overlapping transcript based on gffcompare
121	LL0000027605	357.575	-0.717366	0.199116	-3.60276	0.000314851	0.0650623	chr16	45172793	45178430	-	si:dkey-33i11.9	si:dkey-33i11.9	ENSDARG00000102555.2	569467	ZDB-GENE-060503-262	Entrez gene ID import through exact transcript match from gffcompare and abbreviation match	Ens99 gene ID import through exact transcript match from gffcompare and abbreviation match
122	LL0000007762	850.934	-0.546617	0.151948	-3.59739	0.000321427	0.0653542	chr17	27456804	27461321	+	ctsl.1	cathepsin L.1	ENSDARG00000003902.9	436641	ZDB-GENE-040718-61	Entrez gene ID import through exact transcript match from gffcompare and abbreviation match	Ens99 gene ID import through exact transcript match from gffcompare and abbreviation match
123	LL0000010894	2985.56	-0.515676	0.143349	-3.59734	0.000321491	0.0653542	chr10	8968075	8976823	+	fstb	follistatin b	ENSDARG00000057992.7	566538	ZDB-GENE-031118-139	Entrez gene ID import through exact transcript match from gffcompare and abbreviation match	Ens99 gene ID import through exact transcript match from gffcompare and abbreviation match
124	LL0000022790	551.284	-0.595271	0.165718	-3.59208	0.000328055	0.0661508	chr15	413543	419756	-	psph	phosphoserine phosphatase	ENSDARG00000040314.7	606663	ZDB-GENE-050809-127	Entrez gene ID import through exact transcript match from gffcompare and abbreviation match	Ens99 gene ID import through exact transcript match from gffcompare and abbreviation match
125	LL0000004955	647.327	0.501997	0.140761	3.56631	0.000362048	0.0686679	chr6	41996066	42003780	-	cav3	caveolin 3	ENSDARG00000024141.4	449679	ZDB-GENE-050522-426	Entrez gene ID import through exact transcript match from gffcompare and abbreviation match	Ens99 gene ID import through exact transcript match from gffcompare and abbreviation match
126	LL0000011133	656.915	0.549677	0.153679	3.5768	0.000347831	0.0686679	chr11	5855923	5865744	-	gamt	guanidinoacetate N-methyltransferase	ENSDARG00000070844.4	796865	ZDB-GENE-051030-97	Entrez gene ID import through exact transcript match from gffcompare and abbreviation match	Ens99 gene ID import through exact transcript match from gffcompare and abbreviation match
127	LL0000011410	6189.28	0.314489	0.0881071	3.56939	0.000357808	0.0686679	chr12	25845494	25881944	+	glud1b	glutamate dehydrogenase 1b	ENSDARG00000101074.2	373092	ZDB-GENE-030828-1	Entrez gene ID import through exact transcript match from gffcompare and abbreviation match	Ens99 gene ID import through exact transcript match from gffcompare and abbreviation match
128	LL0000018675	7714.68	-0.321532	0.0900237	-3.57164	0.000354751	0.0686679	chr13	46166795	46180510	+	marcksl1a	MARCKS-like 1a	ENSDARG00000039034.7	406407	ZDB-GENE-040426-2146	Entrez gene ID import through exact transcript match from gffcompare and abbreviation match	Ens99 gene ID import through exact transcript match from gffcompare and abbreviation match
129	LL0000019396	8729.36	-0.534083	0.149445	-3.57379	0.00035185	0.0686679	chr10	38593645	38620514	+	mmp13a	matrix metallopeptidase 13a	ENSDARG00000114451.1	387293	ZDB-GENE-031202-2	Entrez gene ID import through exact transcript match from gffcompare and abbreviation match	Ens99 gene ID import through exact transcript match from gffcompare and abbreviation match
130	LL0000028622	693.199	0.48401	0.13573	3.56597	0.000362508	0.0686679	chr1	17676745	17679089	+	slc25a4	solute carrier family 25 member 4	ENSDARG00000027355.8	327067	ZDB-GENE-030131-5275	Entrez gene ID import through exact transcript match from gffcompare and abbreviation match	Ens99 gene ID import through exact transcript match from gffcompare and abbreviation match
131	LL0000030187	779.985	-0.418953	0.117243	-3.57338	0.000352403	0.0686679	chr6	42145626	42290259	-	tex264a	"testis expressed 264, ER-phagy receptor a"	ENSDARG00000092154.3	402960	ZDB-GENE-040426-1885	Entrez gene ID import through exact transcript match from gffcompare and abbreviation match	Ens99 gene ID import through exact transcript match from gffcompare and abbreviation match
132	LL0000031865	645.962	0.728858	0.203962	3.57349	0.000352255	0.0686679	chr13	352187	383269	-	VIT	si:ch1073-291c23.1 [Source:ZFIN;Acc:ZDB-GENE-050208-114]	ENSDARG00000063631.7	497398	ZDB-GENE-050208-114	Ens99 gene ID import through exact transcript match from gffcompare; abbrev conflict matches ZFIN alias	Ens99 gene ID import through exact transcript match from gffcompare and abbreviation match
133	LL0000004254	5.56279	5.97534	1.67777	3.56148	0.000368772	0.0693291	chrUn_KN149696v2	129959	147109	-	CABZ01060492.1	AMBIGUOUS	ENSDARG00000101938.2	NA			Ens99 gene ID import through exact transcript match from gffcompare and abbreviation match
134	LL0000007468	3367.7	-0.312222	0.0879229	-3.5511	0.000383631	0.0715845	chr5	4522353	4532909	-	cst14b.1	"cystatin 14b, tandem duplicate 1"	ENSDARG00000117133.1	768128	ZDB-GENE-061013-189	Entrez gene ID import through exact transcript match from gffcompare and abbreviation match	Ens99 gene ID import through exact transcript match from gffcompare and abbreviation match
135	LL0000024314	1174.13	-0.369621	0.104398	-3.5405	0.000399375	0.0739701	chr3	36127287	36138174	+	scpep1	serine carboxypeptidase 1	ENSDARG00000040072.5	393161	ZDB-GENE-040426-890	Entrez gene ID import through exact transcript match from gffcompare and abbreviation match	Ens99 gene ID import through exact transcript match from gffcompare and abbreviation match
136	LL0000025958	1458.9	-0.63964	0.181191	-3.5302	0.000415247	0.0763444	chr7	15341333	15370172	-	si:ch211-276a23.5	si:ch211-276a23.5	ENSDARG00000089706.4	555317	ZDB-GENE-141215-4	Entrez gene ID import through exact transcript match from gffcompare and abbreviation match	Ens99 gene ID import through exact transcript match from gffcompare and abbreviation match
137	LL0000031252	2093.44	-0.447284	0.126801	-3.52744	0.000419595	0.0765807	chr8	29726620	29734951	+	tspan36	tetraspanin 36	ENSDARG00000024540.8	437021	ZDB-GENE-040718-248	Entrez gene ID import through exact transcript match from gffcompare and abbreviation match	Ens99 gene ID import through exact transcript match from gffcompare and abbreviation match
138	LL0000026297	4526.61	0.379868	0.107771	3.52476	0.000423863	0.0767991	chr10	39084354	39087854	+	si:ch73-1a9.3	si:ch73-1a9.3	ENSDARG00000103919.2	556254	ZDB-GENE-141216-84	Entrez gene ID import through exact transcript match from gffcompare and abbreviation match	Ens99 gene ID import through exact transcript match from gffcompare and abbreviation match
139	LL0000028114	241.742	0.808722	0.229592	3.52244	0.000427601	0.0769189	chr1	19303182	19331532	+	si:dkeyp-118a3.2	si:dkeyp-118a3.2	ENSDARG00000086957.4	562777	ZDB-GENE-060810-149	Entrez gene ID import through exact transcript match from gffcompare and abbreviation match	Ens99 gene ID import through exact transcript match from gffcompare and abbreviation match
140	LL0000019863	8929.08	0.328914	0.0934413	3.52	0.000431545	0.0770739	chr1	7538909	7554463	+	mylz3	"myosin, light polypeptide 3, skeletal muscle"	ENSDARG00000017441.11	58143	ZDB-GENE-000322-6	Entrez gene ID import through exact transcript match from gffcompare and abbreviation match	Ens99 gene ID import through exact transcript match from gffcompare and abbreviation match
141	LL0000008996	1766.37	-0.422473	0.120225	-3.51403	0.000441366	0.0777937	chr12	5708400	5711920	+	dlx3b	distal-less homeobox 3b	ENSDARG00000014626.7	30585	ZDB-GENE-980526-280	Entrez gene ID import through exact transcript match from gffcompare and abbreviation match	Ens99 gene ID import through exact transcript match from gffcompare and abbreviation match
142	LL0000018937	544.555	-0.459556	0.130834	-3.51253	0.000443869	0.0777937	chr3	60603683	60629025	+	mfsd11	major facilitator superfamily domain containing 11	ENSDARG00000102828.2	570782	ZDB-GENE-050913-140	Entrez gene ID import through exact transcript match from gffcompare and abbreviation match	Ens99 gene ID import through exact transcript match from gffcompare and abbreviation match
143	LL0000024945	157.511	0.838186	0.23867	3.5119	0.000444909	0.0777937	chr16	29407666	29452039	-	si:ch211-113g11.6	si:ch211-113g11.6	ENSDARG00000070442.6	559008	ZDB-GENE-060503-473	Entrez gene ID import through exact transcript match from gffcompare and abbreviation match	Ens99 gene ID import through exact transcript match from gffcompare and abbreviation match
144	LL0000005786	22086	-0.254691	0.0726546	-3.50551	0.000455734	0.079079	chr3	30921246	30927002	+	cldni	claudin i	ENSDARG00000054616.7	569084	ZDB-GENE-010328-9	Entrez gene ID import through exact transcript match from gffcompare and abbreviation match	Ens99 gene ID import through exact transcript match from gffcompare and abbreviation match
145	LL0000026511	3161.78	0.501196	0.143041	3.50385	0.000458585	0.079079	chr3	32526263	32531004	+	si:ch73-367p23.2	si:ch73-367p23.2	ENSDARG00000096257.2	100007086	ZDB-GENE-120215-61	geneAbbrevConflict; gffcompare transcript match; overlap gene coordinates >90%	Ens99 gene ID import through exact transcript match from gffcompare and abbreviation match
146	LL0000009553	1099.49	0.461502	0.132505	3.48291	0.000495994	0.0832609	chr8	15976115	16117112	+	elavl4	ELAV like neuron-specific RNA binding protein 4	ENSDARG00000045639.8	30737	ZDB-GENE-990415-246	Entrez gene ID import through exact transcript match from gffcompare and abbreviation match	Ens99 gene ID import through exact transcript match from gffcompare and abbreviation match
147	LL0000024304	395.52	0.639394	0.183408	3.48619	0.000489953	0.0832609	chr23	27248689	27345450	-	scn8aa	"sodium channel, voltage gated, type VIII, alpha subunit a"	ENSDARG00000005775.10	58152	ZDB-GENE-000828-1	Entrez gene ID import through exact transcript match from gffcompare and abbreviation match	Ens99 gene ID import through exact transcript match from gffcompare and abbreviation match
148	LL0000030883	1046.94	-0.380835	0.109312	-3.48393	0.000494103	0.0832609	chr17	30843881	30856304	+	tpp1	tripeptidyl peptidase I	ENSDARG00000042793.7	798347	ZDB-GENE-030131-6654	Entrez gene ID import through exact transcript match from gffcompare and abbreviation match	Ens99 gene ID import through exact transcript match from gffcompare and abbreviation match
149	LL0000031580	5.47565	-5.85515	1.68115	-3.48282	0.000496156	0.0832609	chr5	69926766	69934558	-	ugt2a4	"UDP glucuronosyltransferase 2 family, polypeptide A4"	ENSDARG00000051940.8	791613	ZDB-GENE-080721-23	Entrez gene ID import through exact transcript match from gffcompare and abbreviation match	Ens99 gene ID import through exact transcript match from gffcompare and abbreviation match
150	LL0000020068	1864.98	-0.342028	0.0985058	-3.47216	0.000516295	0.0860629	chr22	5233396	5252015	-	ncln	nicalin	ENSDARG00000058861.6	336844	ZDB-GENE-030131-8788	Ens99 gene ID import through exact transcript match from gffcompare; abbrev conflict matches ZFIN alias	Ens99 gene ID import through exact transcript match from gffcompare and abbreviation match
151	LL0000018143	20.2209	-2.90666	0.837593	-3.47026	0.00051996	0.0860999	chr20	48452819	48470614	-	LOC562098	BICD family-like cargo adapter 2		562098		Entrez gene ID import through exact transcript match from gffcompare and abbreviation match	multiple overlapping gene/transcript annotations preventing unambiguous assignment of Ens99 gene ID
152	LL0000005248	9202.95	-0.335754	0.097035	-3.46014	0.000539904	0.0876608	chr23	32066168	32086012	+	cd63	CD63 molecule	ENSDARG00000025147.7	321461	ZDB-GENE-030131-180	Entrez gene ID import through exact transcript match from gffcompare and abbreviation match	Ens99 gene ID import through exact transcript match from gffcompare and abbreviation match
153	LL0000023090	732.517	-0.407884	0.117845	-3.4612	0.000537781	0.0876608	chr8	50954844	50983838	-	rab7b	"RAB7b, member RAS oncogene family"	ENSDARG00000021287.8	431725	ZDB-GENE-180906-1	Ens99 gene ID import through exact transcript match from gffcompare; abbrev conflict matches ZFIN alias	Ens99 gene ID import through exact transcript match from gffcompare and abbreviation match
154	LL0000029627	487.685	0.4957	0.14319	3.46183	0.000536512	0.0876608	chr21	13861574	13921121	+	stxbp1a	syntaxin binding protein 1a	ENSDARG00000001994.9	574003	ZDB-GENE-050626-106	Entrez gene ID import through exact transcript match from gffcompare and abbreviation match	Ens99 gene ID import through exact transcript match from gffcompare and abbreviation match
155	LL0000015291	560.822	-0.62687	0.181306	-3.45753	0.000545156	0.0879425	chr5	27033208	27037250	-	LOC101886271	"uncharacterized LOC101886271,non-coding"		101886271		Entrez gene ID import through exact transcript match from gffcompare and abbreviation match	no overlapping transcript based on gffcompare
156	LL0000002054	923.582	-0.449694	0.130506	-3.44577	0.000569427	0.091269	chr13	33394113	33399828	-	btbd6a	BTB (POZ) domain containing 6a	ENSDARG00000076440.2	100141360	ZDB-GENE-080218-26	Entrez gene ID import through exact transcript match from gffcompare and abbreviation match	Ens99 gene ID import through exact transcript match from gffcompare and abbreviation match
157	LL0000009552	1385.7	0.454234	0.131892	3.44397	0.000573236	0.0912941	chr3	46798511	46818001	-	elavl3	ELAV like neuron-specific RNA binding protein 3	ENSDARG00000014420.10	30732	ZDB-GENE-980526-76	Entrez gene ID import through exact transcript match from gffcompare and abbreviation match	Ens99 gene ID import through exact transcript match from gffcompare and abbreviation match
158	LL0000000438	5.04872	-5.73728	1.67103	-3.43338	0.000596097	0.0937409	chr21	180490	184558	+	aff1	"AF4/FMR2 family, member 1"		100537394	ZDB-GENE-110228-2	Entrez gene ID import through exact transcript match from gffcompare and abbreviation match	no overlapping transcript based on gffcompare
159	LL0000028408	978.947	-0.445257	0.129664	-3.43393	0.000594893	0.0937409	chr10	14488625	14494245	+	sigmar1	sigma non-opioid intracellular receptor 1	ENSDARG00000011418.3	393952	ZDB-GENE-040426-1006	Entrez gene ID import through exact transcript match from gffcompare and abbreviation match	Ens99 gene ID import through exact transcript match from gffcompare and abbreviation match
160	LL0000004235	46.812	1.42604	0.417411	3.4164	0.000634555	0.0991035	chr20	48450826	48470614	-	CABZ01059120.1	BICD family-like cargo adapter 2 [Source:NCBI gene;Acc:562098]	ENSDARG00000100162.2	562098		geneAbbrevConflict; gffcompare transcript match; overlap gene coordinates >50%	Ens99 gene ID import through exact transcript match from gffcompare and abbreviation match
161	LL0000005834	1321.34	0.394192	0.115434	3.41487	0.000638125	0.0991035	chr23	29580464	29668286	-	clstn1	calsyntenin 1	ENSDARG00000031720.9	777737	ZDB-GENE-040426-1064	Entrez gene ID import through exact transcript match from gffcompare and abbreviation match	Ens99 gene ID import through exact transcript match from gffcompare and abbreviation match
162	LL0000000229	2204.84	0.382881	0.112492	3.40363	0.000664958	0.102633	chr21	27382893	27404978	+	actn3a	actinin alpha 3a	ENSDARG00000013755.7	58037	ZDB-GENE-000329-9	Entrez gene ID import through exact transcript match from gffcompare and abbreviation match	Ens99 gene ID import through exact transcript match from gffcompare and abbreviation match
163	LL0000039082	178.297	0.711623	0.209447	3.39762	0.00067974	0.104271	chr5	67807211	67834261	+	zgc:175280	zgc:175280	ENSDARG00000099111.3	100007793	ZDB-GENE-080219-39	Entrez gene ID import through exact transcript match from gffcompare and abbreviation match	Ens99 gene ID import through exact transcript match from gffcompare and abbreviation match
164	LL0000000954	1711.81	0.3675	0.108531	3.38612	0.000708892	0.10808	chr8	11080571	11112622	-	ampd1	adenosine monophosphate deaminase 1 (isoform M)	ENSDARG00000033832.8	393867	ZDB-GENE-040426-1906	Entrez gene ID import through exact transcript match from gffcompare and abbreviation match	Ens99 gene ID import through exact transcript match from gffcompare and abbreviation match
165	LL0000000992	129.104	0.92743	0.274407	3.37976	0.000725481	0.109375	chr21	21025534	21148623	-	ank1b	"ankyrin 1, erythrocytic b"	ENSDARG00000074777.6	797662	ZDB-GENE-091113-6	"partial transcript match; ""j"" class in gffcompare; abbreviation match"	Ens99 gene ID import through exact transcript match from gffcompare and abbreviation match
166	LL0000013513	612.626	0.66786	0.19762	3.37952	0.000726133	0.109375	chr25	31630521	31702970	-	lamb4	"laminin, beta 4"	ENSDARG00000039133.8	286831	ZDB-GENE-021226-2	"partial transcript match; ""j"" class in gffcompare; abbreviation match"	Ens99 gene ID import through exact transcript match from gffcompare and abbreviation match
167	LL0000024102	322.752	0.670446	0.198565	3.37646	0.000734262	0.109937	chr19	33553586	33786745	+	runx1t1	RUNX1 partner transcriptional co-repressor 1	ENSDARG00000003680.12	767809	ZDB-GENE-060929-164	Entrez gene ID import through exact transcript match from gffcompare and abbreviation match	Ens99 gene ID import through exact transcript match from gffcompare and abbreviation match
168	LL0000000286	68.766	1.40662	0.417248	3.37119	0.000748445	0.111394	chr7	42460222	42548136	+	adamts18	"ADAM metallopeptidase with thrombospondin type 1 motif, 18"	ENSDARG00000001999.12	100150128	ZDB-GENE-070815-1	Entrez gene ID import through exact transcript match from gffcompare and abbreviation match	Ens99 gene ID import through exact transcript match from gffcompare and abbreviation match
169	LL0000039264	486.097	-0.558713	0.165835	-3.3691	0.000754143	0.111578	chr16	5597600	5605341	+	zgc:91890	zgc:91890	ENSDARG00000018980.9	431729	ZDB-GENE-040704-21	Entrez gene ID import through exact transcript match from gffcompare and abbreviation match	Ens99 gene ID import through exact transcript match from gffcompare and abbreviation match
170	LL0000010854	898.184	0.526819	0.156673	3.36253	0.000772319	0.11293	chr1	35610653	35653896	-	frem3	Fras1 related extracellular matrix 3	ENSDARG00000074677.6	564383	ZDB-GENE-030131-9788	Entrez gene ID import through exact transcript match from gffcompare and abbreviation match	Ens99 gene ID import through exact transcript match from gffcompare and abbreviation match
171	LL0000011173	437.19	0.689643	0.205097	3.36253	0.000772321	0.11293	chr18	35682	46010	-	gatm	glycine amidinotransferase (L-arginine:glycine amidinotransferase)	ENSDARG00000036239.6	266799	ZDB-GENE-021015-1	Entrez gene ID import through exact transcript match from gffcompare and abbreviation match	Ens99 gene ID import through exact transcript match from gffcompare and abbreviation match
172	LL0000006129	638.923	0.554231	0.165346	3.35195	0.000802454	0.116654	chr22	21246732	21304247	+	cpamd8	C3 and PZP like alpha-2-macroglobulin domain containing 8	ENSDARG00000056530.7	100151400	ZDB-GENE-050208-428	"partial transcript match; ""j"" class in gffcompare; abbreviation match"	Ens99 gene ID import through exact transcript match from gffcompare and abbreviation match
173	LL0000010447	872.983	-0.439764	0.131588	-3.34197	0.000831855	0.119327	chr21	45510448	45553252	+	fnip1	folliculin interacting protein 1	ENSDARG00000102171.2	324863	ZDB-GENE-030131-3586	Entrez gene ID import through exact transcript match from gffcompare and abbreviation match	Ens99 gene ID import through exact transcript match from gffcompare and abbreviation match
174	LL0000012541	532.373	0.457499	0.13694	3.34087	0.000835152	0.119327	chr6	20921541	20952187	-	igfbp2a	insulin-like growth factor binding protein 2a	ENSDARG00000052470.5	794176	ZDB-GENE-000125-12	Entrez gene ID import through exact transcript match from gffcompare and abbreviation match	Ens99 gene ID import through exact transcript match from gffcompare and abbreviation match
175	LL0000040480	4.61925	5.70932	1.70772	3.34325	0.000828026	0.119327	chr5	42388464	42397631	+	pimr58		ENSDARG00000116053.1	NA	ZDB-GENE-060526-96		Added to V4.2 from Ens99
176	LL0000000879	5040.11	0.264348	0.0792691	3.33482	0.000853557	0.119966	chr8	21094884	21103522	-	aldh9a1a.1	"aldehyde dehydrogenase 9 family, member A1a, tandem duplicate 1"	ENSDARG00000069100.6	100005587	ZDB-GENE-030131-1257	Entrez gene ID import through exact transcript match from gffcompare and abbreviation match	Ens99 gene ID import through exact transcript match from gffcompare and abbreviation match
177	LL0000008335	119.404	-0.877733	0.263215	-3.33466	0.000854024	0.119966	chr5	69183255	69184273	+	CU928129.1		ENSDARG00000097815.2	103911151		geneAbbrevConflict; gffcompare transcript match; overlap gene coordinates >50%	geneAbbrevConflict; gffcompare transcript match; overlap gene coordinates >90%
178	LL0000009846	2125.07	-0.31686	0.0950195	-3.33468	0.00085397	0.119966	chr19	3849329	3863531	+	eva1bb	eva-1 homolog Bb (C. elegans)	ENSDARG00000100698.2	798034	ZDB-GENE-080204-108	Entrez gene ID import through exact transcript match from gffcompare and abbreviation match	Ens99 gene ID import through exact transcript match from gffcompare and abbreviation match
179	LL0000022096	15038.2	0.312536	0.0937729	3.3329	0.000859448	0.120054	chr19	22407819	22621991	-	pleca	plectin a	ENSDARG00000062590.9	567639	ZDB-GENE-030131-8984	Entrez gene ID import through exact transcript match from gffcompare and abbreviation match	Ens99 gene ID import through exact transcript match from gffcompare and abbreviation match
180	LL0000019813	2810.49	-0.297568	0.0894209	-3.32773	0.000875581	0.121628	chr20	33294428	33299644	+	mycn	"MYCN proto-oncogene, bHLH transcription factor"	ENSDARG00000006837.9	252851	ZDB-GENE-020711-1	Entrez gene ID import through exact transcript match from gffcompare and abbreviation match	Ens99 gene ID import through exact transcript match from gffcompare and abbreviation match
181	LL0000018581	255.367	0.714299	0.215281	3.31798	0.000906715	0.123888	chr14	45406299	45422779	+	map1lc3cl	"microtubule-associated protein 1 light chain 3 gamma, like"	ENSDARG00000075727.5	100330105	ZDB-GENE-140819-1	Entrez gene ID import through exact transcript match from gffcompare and abbreviation match	Ens99 gene ID import through exact transcript match from gffcompare and abbreviation match
182	LL0000023101	419.052	0.491201	0.147933	3.32042	0.000898806	0.123888	chr2	36898982	36905195	+	rabgap1l2	RAB GTPase activating protein 1-like 2	ENSDARG00000060315.6	565728	ZDB-GENE-070912-414	Entrez gene ID import through exact transcript match from gffcompare and abbreviation match	Ens99 gene ID import through exact transcript match from gffcompare and abbreviation match
183	LL0000030718	1212.85	-0.456747	0.13765	-3.31817	0.00090609	0.123888	chr9	22764235	22779813	+	tnfaip6	"tumor necrosis factor, alpha-induced protein 6"	ENSDARG00000093440.2	678516	ZDB-GENE-060421-2654	Entrez gene ID import through exact transcript match from gffcompare and abbreviation match	Ens99 gene ID import through exact transcript match from gffcompare and abbreviation match
184	LL0000027652	243.788	0.673601	0.203786	3.30544	0.000948288	0.12868	chr16	32059415	32080875	+	si:dkey-40m6.8	si:dkey-40m6.8	ENSDARG00000029114.11	562728	ZDB-GENE-100922-162	Entrez gene ID import through exact transcript match from gffcompare and abbreviation match	Ens99 gene ID import through exact transcript match from gffcompare and abbreviation match
185	LL0000028650	24.6244	2.8568	0.864565	3.30432	0.000952081	0.12868	chr18	62932	73844	+	slc27a2a	solute carrier family 27 member 2a	ENSDARG00000036237.5	449925	ZDB-GENE-050706-104	Entrez gene ID import through exact transcript match from gffcompare and abbreviation match	Ens99 gene ID import through exact transcript match from gffcompare and abbreviation match
186	LL0000000222	44863.4	0.261806	0.0792868	3.30201	0.000959961	0.129048	chr17	117024	125091	-	actc1b	actin alpha cardiac muscle 1b	ENSDARG00000099197.3	58114	ZDB-GENE-000322-1	Entrez gene ID import through exact transcript match from gffcompare and abbreviation match	Ens99 gene ID import through exact transcript match from gffcompare and abbreviation match
187	LL0000008491	110.456	-1.07195	0.325591	-3.29234	0.000993575	0.132852	chr7	7806682	7810348	-	cxcl19	chemokine (C-X-C motif) ligand 19	ENSDARG00000102776.3	100003911	ZDB-GENE-140708-2	Entrez gene ID import through exact transcript match from gffcompare and abbreviation match	Ens99 gene ID import through exact transcript match from gffcompare and abbreviation match
188	LL0000028847	394.637	0.589607	0.180071	3.27431	0.00105921	0.140875	chr7	17228091	17252274	+	slc6a5	solute carrier family 6 member 5	ENSDARG00000067964.6	494450	ZDB-GENE-050105-2	Entrez gene ID import through exact transcript match from gffcompare and abbreviation match	Ens99 gene ID import through exact transcript match from gffcompare and abbreviation match
189	LL0000010388	269.034	-0.596953	0.182428	-3.27226	0.00106692	0.14115	chr16	13818500	13847335	+	flcn	folliculin	ENSDARG00000062385.7	678628	ZDB-GENE-060421-3470	Entrez gene ID import through exact transcript match from gffcompare and abbreviation match	Ens99 gene ID import through exact transcript match from gffcompare and abbreviation match
190	LL0000028723	821.814	-0.417859	0.1278	-3.26963	0.0010769	0.14172	chr20	25904199	25910643	+	slc35f6	solute carrier family 35 member F6	ENSDARG00000016745.7	436832	ZDB-GENE-040718-297	Entrez gene ID import through exact transcript match from gffcompare and abbreviation match	Ens99 gene ID import through exact transcript match from gffcompare and abbreviation match
191	LL0000026004	855.821	0.370065	0.113403	3.26328	0.00110129	0.144171	chr5	38110384	38122126	-	si:ch211-284e13.6	si:ch211-284e13.6	ENSDARG00000092354.3	100534782	ZDB-GENE-060526-163	Entrez gene ID import through exact transcript match from gffcompare and abbreviation match	Ens99 gene ID import through exact transcript match from gffcompare and abbreviation match
192	LL0000007741	16466.2	-0.252356	0.0774468	-3.25844	0.00112027	0.145136	chr19	47975143	48003398	-	ctnnb2	"catenin, beta 2"	ENSDARG00000023472.9	324004	ZDB-GENE-040426-2575	Entrez gene ID import through exact transcript match from gffcompare and abbreviation match	Ens99 gene ID import through exact transcript match from gffcompare and abbreviation match
193	LL0000029569	545.625	0.592661	0.181841	3.25922	0.00111717	0.145136	chr19	17158796	17210928	-	stmn1a	stathmin 1a	ENSDARG00000004169.12	678630	ZDB-GENE-031006-14	Entrez gene ID import through exact transcript match from gffcompare and abbreviation match	Ens99 gene ID import through exact transcript match from gffcompare and abbreviation match
194	LL0000021374	82.9102	1.29023	0.396171	3.25676	0.0011269	0.145242	chr10	21656654	21820057	+	pcdh1g2	protocadherin 1 gamma 2	ENSDARG00000101232.3	553986	ZDB-GENE-050608-2	Entrez gene ID import through exact transcript match from gffcompare and abbreviation match	Ens99 gene ID import through exact transcript match from gffcompare and abbreviation match
195	LL0000019516	875.215	0.584845	0.179745	3.25375	0.00113891	0.146037	chr7	58891991	58952450	+	mrc1a	"mannose receptor, C type 1a"	ENSDARG00000102100.3	100286774	ZDB-GENE-090915-4	Entrez gene ID import through exact transcript match from gffcompare and abbreviation match	Ens99 gene ID import through exact transcript match from gffcompare and abbreviation match
196	LL0000001633	6029.67	-0.276292	0.0850779	-3.24751	0.00116419	0.147764	chr3	16044680	16055463	-	atp6v0ca	ATPase H+ transporting V0 subunit ca	ENSDARG00000057853.7	192336	ZDB-GENE-020419-23	Entrez gene ID import through exact transcript match from gffcompare and abbreviation match	Ens99 gene ID import through exact transcript match from gffcompare and abbreviation match
197	LL0000005202	335.787	-0.659419	0.203039	-3.24775	0.00116321	0.147764	chr2	32796873	32799083	+	ccr9a	chemokine (C-C motif) receptor 9a	ENSDARG00000055186.4	553366	ZDB-GENE-060130-125	Entrez gene ID import through exact transcript match from gffcompare and abbreviation match	Ens99 gene ID import through exact transcript match from gffcompare and abbreviation match
198	LL0000029218	1321.57	-0.340366	0.105167	-3.23644	0.00121032	0.152843	chr19	2315208	2318391	-	sp8a	sp8 transcription factor a	ENSDARG00000011870.10	321264	ZDB-GENE-030131-9849	Entrez gene ID import through exact transcript match from gffcompare and abbreviation match	Ens99 gene ID import through exact transcript match from gffcompare and abbreviation match
199	LL0000017942	6.69355	5.24157	1.62067	3.23421	0.00121981	0.153267	chr7	64865915	64884854	+	LOC110439957	"uncharacterized LOC110439957,non-coding"		110439957		Entrez gene ID import through exact transcript match from gffcompare and abbreviation match	no overlapping transcript based on gffcompare
200	LL0000000066	3909.71	-0.374757	0.116196	-3.22522	0.00125875	0.155811	chr2	32505554	32513538	-	abcf2a	"ATP-binding cassette, sub-family F (GCN20), member 2a"	ENSDARG00000038785.5	336770	ZDB-GENE-030131-8714	Entrez gene ID import through exact transcript match from gffcompare and abbreviation match	Ens99 gene ID import through exact transcript match from gffcompare and abbreviation match
201	LL0000009191	689.72	-0.389695	0.120809	-3.22572	0.00125657	0.155811	chr22	856869	866217	-	dram2b	DNA-damage regulated autophagy modulator 2b	ENSDARG00000044241.6	415225	ZDB-GENE-040625-141	Entrez gene ID import through exact transcript match from gffcompare and abbreviation match	Ens99 gene ID import through exact transcript match from gffcompare and abbreviation match
202	LL0000014996	779.959	0.443748	0.137537	3.22638	0.00125366	0.155811	chr20	53020642	53097199	-	LOC101884821	desmoplakin-like		101884821		Entrez gene ID import through exact transcript match from gffcompare and abbreviation match	multiple overlapping gene/transcript annotations preventing unambiguous assignment of Ens99 gene ID
203	LL0000028044	1038.21	0.516113	0.16042	3.21726	0.00129423	0.158632	chr18	8869465	8889382	-	si:dkey-95h12.1	si:dkey-95h12.1	ENSDARG00000040100.8	794350	ZDB-GENE-060503-85	Entrez gene ID import through exact transcript match from gffcompare and abbreviation match	Ens99 gene ID import through exact transcript match from gffcompare and abbreviation match
204	LL0000028826	504.933	0.505454	0.157047	3.21848	0.00128873	0.158632	chr6	40629066	40646203	+	slc6a11a	solute carrier family 6 member 11a	ENSDARG00000074002.3	558960	ZDB-GENE-030131-3729	Entrez gene ID import through exact transcript match from gffcompare and abbreviation match	Ens99 gene ID import through exact transcript match from gffcompare and abbreviation match
205	LL0000005365	250.925	0.604827	0.188453	3.20943	0.00132999	0.159099	chr12	28367557	28374111	+	cdk5r1b	"cyclin-dependent kinase 5, regulatory subunit 1b (p35)"	ENSDARG00000045087.9	436788	ZDB-GENE-040718-220	Entrez gene ID import through exact transcript match from gffcompare and abbreviation match	Ens99 gene ID import through exact transcript match from gffcompare and abbreviation match
206	LL0000005990	842.333	0.43272	0.13486	3.20866	0.00133355	0.159099	chr13	24750078	24779700	+	col17a1b	"collagen, type XVII, alpha 1b"	ENSDARG00000079011.5	568794	ZDB-GENE-030131-7145	Entrez gene ID import through exact transcript match from gffcompare and abbreviation match	Ens99 gene ID import through exact transcript match from gffcompare and abbreviation match
207	LL0000011571	1581.24	0.368529	0.114791	3.21043	0.00132535	0.159099	chr14	36348549	36378494	-	gpm6aa	glycoprotein M6Aa	ENSDARG00000055455.6	368223	ZDB-GENE-030710-7	Entrez gene ID import through exact transcript match from gffcompare and abbreviation match	Ens99 gene ID import through exact transcript match from gffcompare and abbreviation match
208	LL0000014561	87.7205	-1.01963	0.317423	-3.2122	0.00131721	0.159099	chr21	42441635	42451430	+	LOC101882530	uncharacterized LOC101882530		101882530		Entrez gene ID import through exact transcript match from gffcompare and abbreviation match	no overlapping transcript based on gffcompare
209	LL0000019922	1075.38	0.4987	0.155517	3.20672	0.00134258	0.159099	chr23	7757245	7827073	-	myt1b	myelin transcription factor 1b	ENSDARG00000102879.2	100536821	ZDB-GENE-090313-67	Entrez gene ID import through exact transcript match from gffcompare and abbreviation match	Ens99 gene ID import through exact transcript match from gffcompare and abbreviation match
210	LL0000021641	823.265	-0.421631	0.131249	-3.21244	0.00131613	0.159099	chr24	3963684	4004537	+	pfkpa	"phosphofructokinase, platelet a"	ENSDARG00000028000.11	560944	ZDB-GENE-091112-22	Entrez gene ID import through exact transcript match from gffcompare and abbreviation match	Ens99 gene ID import through exact transcript match from gffcompare and abbreviation match
211	LL0000027014	7.07099	5.33169	1.66226	3.20749	0.00133897	0.159099	chr7	20471315	20502769	+	si:dkey-19b23.13	si:dkey-19b23.13	ENSDARG00000061850.7	NA	ZDB-GENE-140106-78		Ens99 gene ID import through exact transcript match from gffcompare and abbreviation match
212	LL0000020103	595.989	0.51485	0.160664	3.20451	0.00135294	0.15957	chr25	13332277	13390107	-	ndrg4	NDRG family member 4	ENSDARG00000103937.2	692305	ZDB-GENE-060512-226	Entrez gene ID import through exact transcript match from gffcompare and abbreviation match	Ens99 gene ID import through exact transcript match from gffcompare and abbreviation match
213	LL0000004777	62.0503	1.17492	0.367588	3.1963	0.00139204	0.163411	chr16	12828921	12868388	+	cacng6b	"calcium channel, voltage-dependent, gamma subunit 6b"	ENSDARG00000046079.6	100003220	ZDB-GENE-100922-272	Entrez gene ID import through exact transcript match from gffcompare and abbreviation match	Ens99 gene ID import through exact transcript match from gffcompare and abbreviation match
214	LL0000008884	731.329	-0.457572	0.143252	-3.19416	0.00140237	0.163855	chr9	23808201	23814935	+	dhrs12	dehydrogenase/reductase (SDR family) member 12	ENSDARG00000011770.10	556393	ZDB-GENE-060929-1134	Entrez gene ID import through exact transcript match from gffcompare and abbreviation match	Ens99 gene ID import through exact transcript match from gffcompare and abbreviation match
215	LL0000004262	754.056	0.485267	0.152125	3.18993	0.00142309	0.165502	chr13	6960750	7048679	-	CABZ01061524.1	AMBIGUOUS	ENSDARG00000110698.1	100538326		geneAbbrevConflict; gffcompare transcript match; overlap gene coordinates >90%	Ens99 gene ID import through exact transcript match from gffcompare and abbreviation match
216	LL0000026367	15.7861	-2.90935	0.913726	-3.18405	0.00145231	0.168119	chr7	73798389	73816333	+	si:ch73-252p3.1	si:ch73-252p3.1	ENSDARG00000099522.2	394213	ZDB-GENE-110411-85	geneAbbrevConflict; gffcompare transcript match; overlap gene coordinates >50%	Ens99 gene ID import through exact transcript match from gffcompare and abbreviation match
217	LL0000031916	124.762	0.958298	0.301103	3.18262	0.00145947	0.168169	chr21	22565243	22573265	-	vsig10l2	"V-set and immunoglobulin domain containing 10 like 2, transcript variant X2"		101883881		Entrez gene ID import through exact transcript match from gffcompare and abbreviation match	no overlapping transcript based on gffcompare
218	LL0000009007	276.504	0.700431	0.22038	3.17829	0.00148145	0.169918	chr21	51461	74823	+	dmgdh	dimethylglycine dehydrogenase	ENSDARG00000025703.8	100141496	ZDB-GENE-080227-8	Entrez gene ID import through exact transcript match from gffcompare and abbreviation match	Ens99 gene ID import through exact transcript match from gffcompare and abbreviation match
219	LL0000022527	134.194	0.771034	0.243018	3.17274	0.00151006	0.172408	chr23	1926562	2037659	-	prdm5	PR domain containing 5	ENSDARG00000006288.10	432371	ZDB-GENE-040708-1	Entrez gene ID import through exact transcript match from gffcompare and abbreviation match	Ens99 gene ID import on matching gene abbreviation and > 0.8 gene coordinate overlap using intersectBed
220	LL0000000994	1103.36	0.431324	0.136172	3.1675	0.00153757	0.173369	chr7	57885871	58130722	-	ank2b	"ankyrin 2b, neuronal"	ENSDARG00000043313.8	450043	ZDB-GENE-041010-165	Entrez gene ID import through exact transcript match from gffcompare and abbreviation match	Ens99 gene ID import through exact transcript match from gffcompare and abbreviation match
221	LL0000008169	154.609	0.724339	0.228702	3.16718	0.00153927	0.173369	chr24	38395915	38397566	-	CU681836.1		ENSDARG00000093244.2	108179067		geneAbbrevConflict; gffcompare transcript match; overlap gene coordinates >90%	Ens99 gene ID import through exact transcript match from gffcompare and abbreviation match
222	LL0000034788	17.2119	-3.21156	1.01359	-3.16848	0.00153237	0.173369	chr21	1031105	1034104	-	XLOC_019963			NA			no overlapping transcript based on gffcompare
223	LL0000011897	586.049	0.466479	0.147636	3.15965	0.00157959	0.177112	chr6	40769517	40771813	-	h1fx	"H1 histone family, member X [Source:ZFIN;Acc:ZDB-GENE-030131-1228]"	ENSDARG00000054058.5	322508	ZDB-GENE-030131-1228	Entrez gene ID import through exact transcript match from gffcompare and abbreviation match	geneAbbrev conflict with Ens99 but matches ZFIN alias
224	LL0000021481	1523.98	0.323086	0.102359	3.15639	0.00159737	0.178306	chr1	26046146	26071535	-	pdcd4a	programmed cell death 4a	ENSDARG00000021702.10	406261	ZDB-GENE-040426-1920	Entrez gene ID import through exact transcript match from gffcompare and abbreviation match	Ens99 gene ID import through exact transcript match from gffcompare and abbreviation match
225	LL0000026354	740.315	0.423556	0.134263	3.15468	0.00160676	0.178558	chr8	23689493	23702318	-	si:ch73-237c6.1	si:ch73-237c6.1	ENSDARG00000078114.7	100149189	ZDB-GENE-081105-55	Entrez gene ID import through exact transcript match from gffcompare and abbreviation match	Ens99 gene ID import through exact transcript match from gffcompare and abbreviation match
226	LL0000014423	4.15033	5.55335	1.76119	3.15318	0.00161503	0.178682	chr12	16997565	17018678	-	LOC100537930	interferon-induced protein with tetratricopeptide repeats 5-like		100537930		Entrez gene ID import through exact transcript match from gffcompare and abbreviation match	multiple overlapping gene/transcript annotations preventing unambiguous assignment of Ens99 gene ID
227	LL0000019394	407.229	0.584972	0.185989	3.1452	0.00165973	0.181379	chr8	30797220	30827646	+	mmp11a	matrix metallopeptidase 11a	ENSDARG00000026325.9	563753	ZDB-GENE-070817-3	Entrez gene ID import through exact transcript match from gffcompare and abbreviation match	Ens99 gene ID import through exact transcript match from gffcompare and abbreviation match
228	LL0000019861	10340.4	0.321617	0.102264	3.14495	0.00166116	0.181379	chr3	32813048	32818607	-	mylpfa	"myosin light chain, phosphorylatable, fast skeletal muscle a"	ENSDARG00000053254.6	30429	ZDB-GENE-990712-15	Entrez gene ID import through exact transcript match from gffcompare and abbreviation match	Ens99 gene ID import through exact transcript match from gffcompare and abbreviation match
229	LL0000021103	330.903	0.657451	0.209043	3.14505	0.00166056	0.181379	chr6	50694248	50704938	-	osgn1	oxidative stress induced growth inhibitor 1	ENSDARG00000052279.6	393155	ZDB-GENE-040426-864	Entrez gene ID import through exact transcript match from gffcompare and abbreviation match	Ens99 gene ID import through exact transcript match from gffcompare and abbreviation match
230	LL0000019909	562.071	0.487625	0.155238	3.14115	0.00168283	0.182154	chr11	11200550	11262062	+	myom2a	myomesin 2a	ENSDARG00000075433.5	334269	ZDB-GENE-030131-6201	Entrez gene ID import through exact transcript match from gffcompare and abbreviation match	Ens99 gene ID import through exact transcript match from gffcompare and abbreviation match
231	LL0000020564	1455.62	0.313603	0.0998077	3.14207	0.00167758	0.182154	chr7	56703254	56722320	+	nqo1	"NAD(P)H dehydrogenase, quinone 1"	ENSDARG00000010250.9	322506	ZDB-GENE-030131-1226	Entrez gene ID import through exact transcript match from gffcompare and abbreviation match	Ens99 gene ID import through exact transcript match from gffcompare and abbreviation match
232	LL0000005991	4589.48	0.33261	0.106104	3.13474	0.00172006	0.184677	chr9	41821555	41979514	+	col18a1a	collagen type XVIII alpha 1 chain a	ENSDARG00000036558.7	564123	ZDB-GENE-030516-3	Entrez gene ID import through exact transcript match from gffcompare and abbreviation match	Ens99 gene ID import through exact transcript match from gffcompare and abbreviation match
233	LL0000024022	788.603	-0.36585	0.116714	-3.1346	0.00172091	0.184677	chr16	33163858	33179119	+	rragca	Ras-related GTP binding Ca	ENSDARG00000069829.4	573492	ZDB-GENE-050522-355	Entrez gene ID import through exact transcript match from gffcompare and abbreviation match	Ens99 gene ID import through exact transcript match from gffcompare and abbreviation match
234	LL0000039884	296.652	0.576521	0.184008	3.13313	0.00172951	0.184806	chr19	6213672	6320150	-	LOC100537384	POU domain	ENSDARG00000036816.9	100537384	ZDB-GENE-060310-2	Entrez gene ID import through exact transcript match from gffcompare and abbreviation match	Ens99 gene ID import by transcript match; but abbreviation conflict and limited gene overlap; may be complex gene structure or incorrect Ensembl assignment
235	LL0000012910	3449.2	-0.274551	0.0878018	-3.12693	0.00176639	0.187828	chr7	56472546	56484798	+	ist1	IST1 factor associated with ESCRT-III	ENSDARG00000051888.7	321460	ZDB-GENE-030131-179	Entrez gene ID import through exact transcript match from gffcompare and abbreviation match	Ens99 gene ID import through exact transcript match from gffcompare and abbreviation match
236	LL0000028177	59.7068	1.22269	0.391298	3.1247	0.00177988	0.187828	chr10	9103158	9115647	-	si:dkeyp-41f9.3	si:dkeyp-41f9.3	ENSDARG00000075600.5	557570	ZDB-GENE-091118-56	Entrez gene ID import through exact transcript match from gffcompare and abbreviation match	Ens99 gene ID import through exact transcript match from gffcompare and abbreviation match
237	LL0000038449	348.218	0.57727	0.184749	3.12462	0.00178033	0.187828	chr25	32272616	32311057	-	zgc:101540	zgc:101540	ENSDARG00000100731.2	494096	ZDB-GENE-041212-67	Entrez gene ID import through exact transcript match from gffcompare and abbreviation match	Ens99 gene ID import through exact transcript match from gffcompare and abbreviation match
238	LL0000001637	1936.96	-0.293722	0.0942645	-3.11594	0.00183361	0.191896	chr5	24245682	24259992	+	atp6v1aa	ATPase H+ transporting V1 subunit Aa	ENSDARG00000034534.6	394110	ZDB-GENE-040426-1143	Entrez gene ID import through exact transcript match from gffcompare and abbreviation match	Ens99 gene ID import through exact transcript match from gffcompare and abbreviation match
239	LL0000006019	1996.86	0.496372	0.159306	3.11584	0.00183423	0.191896	chr1	59252435	59287507	-	col5a3b	"collagen, type V, alpha 3b"	ENSDARG00000101816.2	100463515	ZDB-GENE-110728-4	Entrez gene ID import through exact transcript match from gffcompare and abbreviation match	Ens99 gene ID import through exact transcript match from gffcompare and abbreviation match
240	LL0000022057	930.773	-0.366614	0.117754	-3.11339	0.00184954	0.192691	chr20	35461736	35471079	-	pla2g7	"phospholipase A2, group VII (platelet-activating factor acetylhydrolase, plasma)"	ENSDARG00000003584.9	406470	ZDB-GENE-040426-2248	Entrez gene ID import through exact transcript match from gffcompare and abbreviation match	Ens99 gene ID import through exact transcript match from gffcompare and abbreviation match
241	LL0000031921	574.54	0.462699	0.149193	3.10134	0.00192647	0.199873	chr17	6712787	6759149	-	vsnl1b	visinin-like 1b	ENSDARG00000044053.8	561162	ZDB-GENE-080225-39	Entrez gene ID import through exact transcript match from gffcompare and abbreviation match	Ens99 gene ID import through exact transcript match from gffcompare and abbreviation match
242	LL0000001312	989.497	-0.364049	0.117533	-3.09742	0.00195215	0.2017	chr19	11039512	11106315	-	arhgef1a	Rho guanine nucleotide exchange factor (GEF) 1a	ENSDARG00000040380.8	368266	ZDB-GENE-030722-5	Entrez gene ID import through exact transcript match from gffcompare and abbreviation match	Ens99 gene ID import through exact transcript match from gffcompare and abbreviation match
243	LL0000031460	15343.4	-0.231854	0.0749019	-3.09544	0.00196523	0.202216	chr5	42063953	42096333	+	ubb	ubiquitin B	ENSDARG00000093313.3	550134	ZDB-GENE-050411-10	Entrez gene ID import through exact transcript match from gffcompare and abbreviation match	Ens99 gene ID import through exact transcript match from gffcompare and abbreviation match
244	LL0000004455	611.034	0.423533	0.136888	3.09401	0.00197472	0.20236	chr23	45422433	45439903	-	CABZ01076996.1	nephronectin-like [Source:NCBI gene;Acc:101884488]	ENSDARG00000100797.2	101884488		geneAbbrevConflict; gffcompare transcript match; overlap gene coordinates >90%	Ens99 gene ID import through exact transcript match from gffcompare and abbreviation match
245	LL0000001402	5041.26	-0.264501	0.0856126	-3.08951	0.00200485	0.20461	chr2	20967668	20989335	+	arpc5a	"actin related protein 2/3 complex, subunit 5A"	ENSDARG00000039142.7	336504	ZDB-GENE-030131-8448	Entrez gene ID import through exact transcript match from gffcompare and abbreviation match	Ens99 gene ID import through exact transcript match from gffcompare and abbreviation match
246	LL0000028852	2134.55	0.346762	0.112438	3.08403	0.00204217	0.207571	chr2	33335911	33422798	+	slc6a9	solute carrier family 6 member 9	ENSDARG00000018534.13	494490	ZDB-GENE-050105-3	Entrez gene ID import through exact transcript match from gffcompare and abbreviation match	Ens99 gene ID import through exact transcript match from gffcompare and abbreviation match
247	LL0000010850	1961.76	0.290945	0.0944968	3.07889	0.00207774	0.210331	chr7	69653881	69729323	+	frem1a	Fras1 related extracellular matrix 1a	ENSDARG00000069473.6	100216326	ZDB-GENE-081119-1	Entrez gene ID import through exact transcript match from gffcompare and abbreviation match	Ens99 gene ID import through exact transcript match from gffcompare and abbreviation match
248	LL0000021457	288.956	0.554051	0.180408	3.0711	0.00213269	0.215024	chr5	55265203	55350089	+	pcsk5a	proprotein convertase subtilisin/kexin type 5a	ENSDARG00000067537.6	571235	ZDB-GENE-060531-130	Entrez gene ID import through exact transcript match from gffcompare and abbreviation match	Ens99 gene ID import through exact transcript match from gffcompare and abbreviation match
249	LL0000008664	357.12	0.583122	0.190499	3.06102	0.00220588	0.221509	chr7	13382852	13487378	+	dagla	"diacylglycerol lipase, alpha"	ENSDARG00000062956.7	569398	ZDB-GENE-070619-1	Entrez gene ID import through exact transcript match from gffcompare and abbreviation match	Ens99 gene ID import through exact transcript match from gffcompare and abbreviation match
250	LL0000024001	1192.89	-0.329123	0.10764	-3.05764	0.00223087	0.223123	chr10	28169181	28195295	-	rps6kb1a	"ribosomal protein S6 kinase b, polypeptide 1a"	ENSDARG00000018399.10	562242	ZDB-GENE-091113-52	Entrez gene ID import through exact transcript match from gffcompare and abbreviation match	Ens99 gene ID import through exact transcript match from gffcompare and abbreviation match
251	LL0000020491	881.205	-0.383555	0.125574	-3.05441	0.00225503	0.224056	chr11	45244612	45252050	-	notum1b	"notum, palmitoleoyl-protein carboxylesterase b"	ENSDARG00000117145.1	436917	ZDB-GENE-040718-391	Entrez gene ID import through exact transcript match from gffcompare and abbreviation match	Ens99 gene ID import through exact transcript match from gffcompare and abbreviation match
252	LL0000030634	261.739	0.575361	0.188396	3.054	0.00225812	0.224056	chr22	21128113	21150845	-	tmem59l	transmembrane protein 59-like	ENSDARG00000003655.11	406646	ZDB-GENE-040426-2651	Entrez gene ID import through exact transcript match from gffcompare and abbreviation match	Ens99 gene ID import through exact transcript match from gffcompare and abbreviation match
253	LL0000013359	795.349	0.41545	0.136218	3.04989	0.00228928	0.226249	chr23	35184646	35196009	-	klf15	Kruppel-like factor 15	ENSDARG00000091127.3	335901	ZDB-GENE-030131-7844	Entrez gene ID import through exact transcript match from gffcompare and abbreviation match	Ens99 gene ID import through exact transcript match from gffcompare and abbreviation match
254	LL0000012639	1217.46	-0.487907	0.160105	-3.04741	0.00230822	0.226952	chr16	12609026	12618457	+	il11a	interleukin 11a	ENSDARG00000037859.8	570404	ZDB-GENE-051019-1	Entrez gene ID import through exact transcript match from gffcompare and abbreviation match	Ens99 gene ID import through exact transcript match from gffcompare and abbreviation match
255	LL0000013361	1280.72	-0.479191	0.157288	-3.04659	0.00231454	0.226952	chr22	15898221	15900919	+	klf2a	Kruppel-like factor 2a	ENSDARG00000042667.6	117508	ZDB-GENE-011109-1	Entrez gene ID import through exact transcript match from gffcompare and abbreviation match	Ens99 gene ID import through exact transcript match from gffcompare and abbreviation match
256	LL0000008518	1257.53	-0.353502	0.116102	-3.04474	0.00232879	0.227344	chr7	67733738	67746477	+	cyb5b	cytochrome b5 type B	ENSDARG00000099774.2	405812	ZDB-GENE-040426-2614	Entrez gene ID import through exact transcript match from gffcompare and abbreviation match	Ens99 gene ID import through exact transcript match from gffcompare and abbreviation match
257	LL0000022521	1822.76	-0.400829	0.13169	-3.04372	0.00233672	0.227344	chr16	7430998	7443388	-	prdm1a	"PR domain containing 1a, with ZNF domain"	ENSDARG00000002445.7	323473	ZDB-GENE-030131-2193	Entrez gene ID import through exact transcript match from gffcompare and abbreviation match	Ens99 gene ID import through exact transcript match from gffcompare and abbreviation match
258	LL0000011071	137.667	0.78452	0.257915	3.04178	0.00235182	0.227926	chr21	37762564	37891763	-	gabrb4	gamma-aminobutyric acid type A receptor beta4 subunit	ENSDARG00000099096.2	566514	ZDB-GENE-070424-211	Entrez gene ID import through exact transcript match from gffcompare and abbreviation match	Ens99 gene ID import through exact transcript match from gffcompare and abbreviation match
259	LL0000010307	85.9929	-1.44241	0.475307	-3.03469	0.00240782	0.230671	chr18	5423251	5454136	-	fgf7	fibroblast growth factor 7	ENSDARG00000059387.7	493181	ZDB-GENE-080122-1	Entrez gene ID import through exact transcript match from gffcompare and abbreviation match	Ens99 gene ID import through exact transcript match from gffcompare and abbreviation match
260	LL0000029300	397.148	0.492513	0.162285	3.03486	0.00240649	0.230671	chr13	30054996	30133688	+	spock2	"SPARC (osteonectin), cwcv and kazal like domains proteoglycan 2"	ENSDARG00000075393.5	100320541	ZDB-GENE-090312-170	Entrez gene ID import through exact transcript match from gffcompare and abbreviation match	Ens99 gene ID import through exact transcript match from gffcompare and abbreviation match
261	LL0000029616	798.636	0.423973	0.139641	3.03616	0.0023961	0.230671	chr19	5158306	5254699	-	stx1b	syntaxin 1B	ENSDARG00000000503.15	58038	ZDB-GENE-000330-4	Entrez gene ID import through exact transcript match from gffcompare and abbreviation match	Ens99 gene ID import through exact transcript match from gffcompare and abbreviation match
262	LL0000019947	539.183	-0.428733	0.141467	-3.03063	0.00244045	0.232019	chr9	24214660	24218367	-	nabp1a	nucleic acid binding protein 1a	ENSDARG00000004692.8	494100	ZDB-GENE-041212-71	Entrez gene ID import through exact transcript match from gffcompare and abbreviation match	Ens99 gene ID import through exact transcript match from gffcompare and abbreviation match
263	LL0000029040	648.036	0.459785	0.151677	3.03134	0.00243473	0.232019	chr20	34913042	34956230	+	snap25a	synaptosome associated protein 25a	ENSDARG00000020609.12	30712	ZDB-GENE-980526-468	Entrez gene ID import through exact transcript match from gffcompare and abbreviation match	Ens99 gene ID import through exact transcript match from gffcompare and abbreviation match
264	LL0000022097	15593.3	0.267036	0.0882536	3.02578	0.0024799	0.234877	chr16	5251768	5497475	+	plecb	plectin b	ENSDARG00000021987.11	100321011	ZDB-GENE-100917-2	geneAbbrevConflict; gffcompare transcript match; overlap gene coordinates >90%	Ens99 gene ID import through exact transcript match from gffcompare and abbreviation match
265	LL0000024591	2325.98	-0.399411	0.132065	-3.02436	0.00249163	0.235097	chr23	31640239	31693344	-	sgk1	serum/glucocorticoid regulated kinase 1	ENSDARG00000025522.7	324140	ZDB-GENE-030131-2860	Entrez gene ID import through exact transcript match from gffcompare and abbreviation match	Ens99 gene ID import through exact transcript match from gffcompare and abbreviation match
266	LL0000035104	53.52	1.18961	0.393506	3.0231	0.00250198	0.235186	chr23	45633456	45650706	+	XLOC_022736			NA			no overlapping transcript based on gffcompare
267	LL0000005766	1241.83	0.356861	0.118169	3.01992	0.0025284	0.235379	chr11	39004534	39044898	-	cldn19	claudin 19	ENSDARG00000044569.7	550431	ZDB-GENE-050417-242	Entrez gene ID import through exact transcript match from gffcompare and abbreviation match	Ens99 gene ID import through exact transcript match from gffcompare and abbreviation match
268	LL0000013521	1335.41	-0.314135	0.104037	-3.01946	0.00253228	0.235379	chr15	44066204	44077939	-	lamtor1	"late endosomal/lysosomal adaptor, MAPK and MTOR activator 1"	ENSDARG00000076464.5	100329656	ZDB-GENE-130819-1	Entrez gene ID import through exact transcript match from gffcompare and abbreviation match	Ens99 gene ID import through exact transcript match from gffcompare and abbreviation match
269	LL0000018077	381.89	0.551157	0.182412	3.0215	0.00251526	0.235379	chr13	15423822	15432036	-	LOC110440174	"uncharacterized LOC110440174,non-coding"		110440174		Entrez gene ID import through exact transcript match from gffcompare and abbreviation match	no overlapping transcript based on gffcompare
270	LL0000022697	202.682	0.738399	0.24469	3.0177	0.00254704	0.235875	chr19	26852041	26869103	-	prrt1	proline-rich transmembrane protein 1	ENSDARG00000062208.6	559734	ZDB-GENE-060503-686	Entrez gene ID import through exact transcript match from gffcompare and abbreviation match	Ens99 gene ID import through exact transcript match from gffcompare and abbreviation match
271	LL0000000884	4252.7	0.42669	0.141865	3.00771	0.00263221	0.242863	chr14	21106444	21121199	+	aldob	"aldolase b, fructose-bisphosphate"	ENSDARG00000053684.8	321664	ZDB-GENE-030131-383	Entrez gene ID import through exact transcript match from gffcompare and abbreviation match	Ens99 gene ID import through exact transcript match from gffcompare and abbreviation match
272	LL0000007453	271.626	0.554441	0.184744	3.00112	0.00268987	0.246364	chr16	42319438	42390640	-	cspg5a	chondroitin sulfate proteoglycan 5a	ENSDARG00000069981.6	558206	ZDB-GENE-080425-4	Entrez gene ID import through exact transcript match from gffcompare and abbreviation match	Ens99 gene ID import through exact transcript match from gffcompare and abbreviation match
273	LL0000021669	789.229	-0.418658	0.139456	-3.00207	0.00268146	0.246364	chr12	18565553	18568834	-	pgp	phosphoglycolate phosphatase	ENSDARG00000029695.7	792824	ZDB-GENE-030131-6240	Entrez gene ID import through exact transcript match from gffcompare and abbreviation match	Ens99 gene ID import through exact transcript match from gffcompare and abbreviation match
274	LL0000029490	1589.63	0.480803	0.160347	2.99852	0.00271294	0.246671	chr4	10721542	10763547	+	stab2	stabilin 2	ENSDARG00000045748.7	565194	ZDB-GENE-041210-336	Entrez gene ID import through exact transcript match from gffcompare and abbreviation match	Ens99 gene ID import through exact transcript match from gffcompare and abbreviation match
275	LL0000030904	1265.32	-0.315454	0.105196	-2.99873	0.00271106	0.246671	chr18	14880503	14901496	-	trabd	TraB domain containing	ENSDARG00000010445.6	322581	ZDB-GENE-030131-1301	Entrez gene ID import through exact transcript match from gffcompare and abbreviation match	Ens99 gene ID import through exact transcript match from gffcompare and abbreviation match
276	LL0000001624	1577.53	-0.298814	0.0998731	-2.99193	0.00277218	0.249337	chr23	26079467	26094178	+	atp6ap1b	ATPase H+ transporting accessory protein 1b	ENSDARG00000037153.8	195824	ZDB-GENE-020423-2	Entrez gene ID import through exact transcript match from gffcompare and abbreviation match	Ens99 gene ID import through exact transcript match from gffcompare and abbreviation match
277	LL0000029498	1042.81	-0.313461	0.104709	-2.99365	0.0027566	0.249337	chr2	31437446	31452608	+	stam	signal transducing adaptor molecule (SH3 domain and ITAM motif) 1	ENSDARG00000002127.11	386967	ZDB-GENE-031118-123	Entrez gene ID import through exact transcript match from gffcompare and abbreviation match	Ens99 gene ID import through exact transcript match from gffcompare and abbreviation match
278	LL0000030759	6092.23	0.313177	0.104657	2.9924	0.0027679	0.249337	chr23	20422661	20427299	+	tnnc2	troponin C type 2 (fast)	ENSDARG00000070835.5	58082	ZDB-GENE-000322-2	Entrez gene ID import through exact transcript match from gffcompare and abbreviation match	Ens99 gene ID import through exact transcript match from gffcompare and abbreviation match
279	LL0000013294	316.493	0.527194	0.176295	2.99041	0.00278606	0.249687	chr2	22694299	22762457	+	kif1ab	kinesin family member 1Ab	ENSDARG00000062024.7	566766	ZDB-GENE-070912-480	Entrez gene ID import through exact transcript match from gffcompare and abbreviation match	Ens99 gene ID import through exact transcript match from gffcompare and abbreviation match
280	LL0000000201	409.169	0.532938	0.178476	2.98605	0.00282606	0.249692	chr12	26497166	26538823	-	acsf2	acyl-CoA synthetase family member 2	ENSDARG00000061201.6	751707	ZDB-GENE-060825-7	Entrez gene ID import through exact transcript match from gffcompare and abbreviation match	Ens99 gene ID import through exact transcript match from gffcompare and abbreviation match
281	LL0000006013	7928.72	0.309446	0.103601	2.98691	0.00281814	0.249692	chr7	51103232	51194430	+	col4a5	"collagen, type IV, alpha 5 (Alport syndrome)"	ENSDARG00000052063.8	323561	ZDB-GENE-030131-2281	"partial transcript match; ""j"" class in gffcompare; abbreviation match"	Ens99 gene ID import through exact transcript match from gffcompare and abbreviation match
282	LL0000024657	113.847	0.866307	0.289985	2.98742	0.00281342	0.249692	chr3	30696986	30861177	-	shank1	SH3 and multiple ankyrin repeat domains 1	ENSDARG00000060539.7	568908	ZDB-GENE-130530-691	Entrez gene ID import through exact transcript match from gffcompare and abbreviation match	Ens99 gene ID import through exact transcript match from gffcompare and abbreviation match
283	LL0000035686	40.5123	1.4781	0.49465	2.98816	0.00280659	0.249692	chr3	40362641	40365575	-	XLOC_027664			NA			no overlapping transcript based on gffcompare
284	LL0000004980	318.523	0.695566	0.23309	2.9841	0.00284409	0.2504	chr15	571581	576135	-	cbln20	cerebellin 20	ENSDARG00000087476.3	100002173	ZDB-GENE-111109-2	Entrez gene ID import through exact transcript match from gffcompare and abbreviation match	Ens99 gene ID import through exact transcript match from gffcompare and abbreviation match
285	LL0000001820	11095.4	-0.231589	0.0776973	-2.98066	0.00287625	0.252343	chr16	24022011	24135629	-	bcam	basal cell adhesion molecule (Lutheran blood group)	ENSDARG00000090190.4	767689	ZDB-GENE-060929-620	Entrez gene ID import through exact transcript match from gffcompare and abbreviation match	Ens99 gene ID import through exact transcript match from gffcompare and abbreviation match
286	LL0000010759	371.639	0.623541	0.20954	2.97576	0.00292267	0.254629	chr1	59430489	59434221	-	FP236157.6		ENSDARG00000117555.1	NA			Ens99 gene ID import through exact transcript match from gffcompare and abbreviation match
287	LL0000018250	3.89977	-5.36608	1.80264	-2.97679	0.00291279	0.254629	chr12	35057654	35067936	-	LOC798089	uncharacterized LOC798089		798089		Entrez gene ID import through exact transcript match from gffcompare and abbreviation match	multiple overlapping gene/transcript annotations preventing unambiguous assignment of Ens99 gene ID
288	LL0000011263	5509.56	0.341883	0.115068	2.97115	0.00296686	0.255805	chr3	31792441	31804800	-	gfap	glial fibrillary acidic protein	ENSDARG00000025301.9	30646	ZDB-GENE-990914-3	Entrez gene ID import through exact transcript match from gffcompare and abbreviation match	Ens99 gene ID import through exact transcript match from gffcompare and abbreviation match
289	LL0000013187	304.522	0.527027	0.177367	2.9714	0.00296446	0.255805	chr13	16521898	16889100	+	kcnma1a	"potassium large conductance calcium-activated channel, subfamily M, alpha member 1a"	ENSDARG00000079840.6	568554	ZDB-GENE-070202-9	Entrez gene ID import through exact transcript match from gffcompare and abbreviation match	Ens99 gene ID import through exact transcript match from gffcompare and abbreviation match
290	LL0000036111	138.147	1.2327	0.414722	2.97235	0.00295528	0.255805	chr4	77702587	77709325	+	XLOC_030575			NA			no overlapping transcript based on gffcompare
291	LL0000000296	1776.55	-0.293183	0.0989489	-2.96297	0.00304682	0.261796	chr7	50475662	50517023	-	adamtsl5	ADAMTS like 5	ENSDARG00000052118.5	101886605	ZDB-GENE-161017-76	Entrez gene ID import through exact transcript match from gffcompare and abbreviation match	Ens99 gene ID import through exact transcript match from gffcompare and abbreviation match
292	LL0000004755	110.48	0.822821	0.277971	2.9601	0.00307543	0.263349	chr11	36688793	36765921	-	cacna2d3	"calcium channel, voltage dependent, alpha2/delta subunit 3"	ENSDARG00000078760.4	100148645	ZDB-GENE-030616-133	Entrez gene ID import through exact transcript match from gffcompare and abbreviation match	Ens99 gene ID import through exact transcript match from gffcompare and abbreviation match
293	LL0000005988	1975.62	0.363834	0.123205	2.95308	0.00314621	0.265781	chr19	38473583	38635592	-	col16a1	"collagen, type XVI, alpha 1"	ENSDARG00000009194.14	100535782	ZDB-GENE-060503-351	Entrez gene ID import through exact transcript match from gffcompare and abbreviation match	Ens99 gene ID import through exact transcript match from gffcompare and abbreviation match
294	LL0000008432	998.973	-0.310294	0.105075	-2.95307	0.00314634	0.265781	chr24	2283953	2343366	-	cul2	cullin 2	ENSDARG00000013965.12	336088	ZDB-GENE-030131-8032	Entrez gene ID import through exact transcript match from gffcompare and abbreviation match	Ens99 gene ID import through exact transcript match from gffcompare and abbreviation match
295	LL0000020633	473.794	0.423837	0.143447	2.95466	0.00313013	0.265781	chr9	14367570	14504971	-	nrp2b	neuropilin 2b	ENSDARG00000038446.8	405902	ZDB-GENE-040611-3	Entrez gene ID import through exact transcript match from gffcompare and abbreviation match	Ens99 gene ID import through exact transcript match from gffcompare and abbreviation match
296	LL0000024525	356.808	0.510434	0.172714	2.95538	0.00312287	0.265781	chr15	35043007	35092735	+	sesn3	sestrin 3	ENSDARG00000015822.9	406840	ZDB-GENE-040426-2924	Entrez gene ID import through exact transcript match from gffcompare and abbreviation match	Ens99 gene ID import through exact transcript match from gffcompare and abbreviation match
297	LL0000021638	503.099	0.405853	0.137595	2.94962	0.00318167	0.26786	chr11	44908003	44932103	-	pfklb	"phosphofructokinase, liver b"	ENSDARG00000099755.4	550259	ZDB-GENE-050417-62	Entrez gene ID import through exact transcript match from gffcompare and abbreviation match	Ens99 gene ID import through exact transcript match from gffcompare and abbreviation match
298	LL0000030500	89.9307	-0.838165	0.284398	-2.94715	0.00320714	0.269099	chr9	23255182	23318113	+	tmem163a	transmembrane protein 163a	ENSDARG00000079858.5	564964	ZDB-GENE-081104-429	Entrez gene ID import through exact transcript match from gffcompare and abbreviation match	Ens99 gene ID import through exact transcript match from gffcompare and abbreviation match
299	LL0000020007	2789	-0.327683	0.111251	-2.94545	0.00322489	0.269682	chr4	20622800	20990596	+	nav3	neuron navigator 3	ENSDARG00000005476.10	567779	ZDB-GENE-021205-1	Entrez gene ID import through exact transcript match from gffcompare and abbreviation match	Ens99 gene ID import through exact transcript match from gffcompare and abbreviation match
300	LL0000028857	246.38	-0.706998	0.240262	-2.94261	0.00325457	0.271258	chr14	41743529	41924901	+	slc7a11	solute carrier family 7 member 11	ENSDARG00000071384.7	100151597	ZDB-GENE-150416-1	Entrez gene ID import through exact transcript match from gffcompare and abbreviation match	Ens99 gene ID import through exact transcript match from gffcompare and abbreviation match
301	LL0000022337	259.361	0.580971	0.197547	2.94093	0.00327233	0.271832	chr6	14949950	14953553	+	pou3f3b	POU class 3 homeobox 3b	ENSDARG00000095896.2	30321	ZDB-GENE-980526-140	Entrez gene ID import through exact transcript match from gffcompare and abbreviation match	Ens99 gene ID import through exact transcript match from gffcompare and abbreviation match
302	LL0000019802	3195.35	0.287534	0.0980061	2.93384	0.003348	0.277196	chr7	31838263	31899925	+	mybpc3	myosin binding protein C3	ENSDARG00000011615.13	556489	ZDB-GENE-070112-2362	Entrez gene ID import through exact transcript match from gffcompare and abbreviation match	Ens99 gene ID import through exact transcript match from gffcompare and abbreviation match
303	LL0000025476	70.5022	-1.01274	0.345384	-2.9322	0.00336567	0.27774	chr1	54649581	54662318	+	si:ch211-202h22.7	si:ch211-202h22.7	ENSDARG00000073912.5	100535203	ZDB-GENE-090313-77	Entrez gene ID import through exact transcript match from gffcompare and abbreviation match	Ens99 gene ID import through exact transcript match from gffcompare and abbreviation match
304	LL0000000580	1217.11	-0.363949	0.124263	-2.92885	0.00340214	0.278113	chr12	28934819	28946523	+	AL732488.1	uncharacterized LOC110438942 [Source:NCBI gene;Acc:110438942]	ENSDARG00000085246.2	110438942		geneAbbrevConflict; gffcompare transcript match; overlap gene coordinates >90%	Ens99 gene ID import based on gene abbreviation ONLY; may conflict with gene coordinates
305	LL0000005123	9.08079	-3.64026	1.24297	-2.92867	0.00340411	0.278113	chr2	45191049	45193014	+	ccl20a.3	"chemokine (C-C motif) ligand 20a, duplicate 3"	ENSDARG00000101040.2	100192217	ZDB-GENE-081022-193	Entrez gene ID import through exact transcript match from gffcompare and abbreviation match	Ens99 gene ID import through exact transcript match from gffcompare and abbreviation match
306	LL0000009529	1239.43	-0.327978	0.112009	-2.92814	0.00340995	0.278113	chr14	6972868	6987649	-	eif4ebp3l	"eukaryotic translation initiation factor 4E binding protein 3, like"	ENSDARG00000041607.5	324490	ZDB-GENE-030826-26	Entrez gene ID import through exact transcript match from gffcompare and abbreviation match	Ens99 gene ID import through exact transcript match from gffcompare and abbreviation match
307	LL0000010083	525.296	-0.385085	0.131531	-2.92771	0.00341468	0.278113	chr13	9819135	9830886	+	fam45a	"family with sequence similarity 45, member A [Source:ZFIN;Acc:ZDB-GENE-030131-3548]"	ENSDARG00000062965.7	556203	ZDB-GENE-030131-3548	Entrez gene ID import through exact transcript match from gffcompare and abbreviation match	geneAbbrev conflict with Ens99 but matches ZFIN alias
308	LL0000035839	141.259	0.68332	0.233634	2.92475	0.00344739	0.279865	chr4	32913882	32924787	+	XLOC_028649			NA			no overlapping transcript based on gffcompare
309	LL0000011114	90.0072	0.925172	0.316684	2.92144	0.0034842	0.281939	chr17	50127648	50186571	+	galnt16	UDP-N-acetyl-alpha-D-galactosamine:polypeptide N-acetylgalactosaminyltransferase 16	ENSDARG00000053190.7	799387	ZDB-GENE-131120-189	Entrez gene ID import through exact transcript match from gffcompare and abbreviation match	Ens99 gene ID import through exact transcript match from gffcompare and abbreviation match
310	LL0000028963	857.466	0.347077	0.118887	2.9194	0.00350708	0.282874	chr1	19535120	19561801	+	smc2	structural maintenance of chromosomes 2	ENSDARG00000017744.10	321452	ZDB-GENE-030131-105	Entrez gene ID import through exact transcript match from gffcompare and abbreviation match	Ens99 gene ID import through exact transcript match from gffcompare and abbreviation match
311	LL0000039014	15.348	2.89851	0.993384	2.91782	0.00352493	0.2834	chr4	31302700	59420184	-	zgc:173720	zgc:173720	ENSDARG00000109366.1	NA	ZDB-GENE-080218-21		Ens99 gene ID import through exact transcript match from gffcompare and abbreviation match
312	LL0000012301	874.129	-0.370528	0.1271	-2.91525	0.00355406	0.283916	chr14	31509900	31521543	+	hprt1	hypoxanthine phosphoribosyltransferase 1	ENSDARG00000008884.11	406259	ZDB-GENE-040426-1918	Entrez gene ID import through exact transcript match from gffcompare and abbreviation match	Ens99 gene ID import through exact transcript match from gffcompare and abbreviation match
313	LL0000015371	18.5953	-2.18923	0.750808	-2.91584	0.00354738	0.283916	chr4	28628928	28664121	-	LOC101886712	gastrula zinc finger protein XlCGF57.1-like		101886712		Entrez gene ID import through exact transcript match from gffcompare and abbreviation match	no overlapping transcript based on gffcompare
314	LL0000005728	16772.5	0.244654	0.0839725	2.9135	0.00357404	0.284603	chr15	23643718	23658943	-	ckmb	"creatine kinase, muscle b"	ENSDARG00000040565.7	794752	ZDB-GENE-040426-2128	Entrez gene ID import through exact transcript match from gffcompare and abbreviation match	Ens99 gene ID import through exact transcript match from gffcompare and abbreviation match
315	LL0000003870	8201.62	-0.290477	0.0998599	-2.90885	0.00362764	0.287772	chr9	426392	433915	+	bzw1b	basic leucine zipper and W2 domains 1b	ENSDARG00000099148.2	406812	ZDB-GENE-040426-2881	Entrez gene ID import through exact transcript match from gffcompare and abbreviation match	Ens99 gene ID import through exact transcript match from gffcompare and abbreviation match
316	LL0000029763	68.2251	1.00799	0.346619	2.90805	0.00363685	0.287772	chr1	25959084	25966411	-	synpo2b	synaptopodin 2b	ENSDARG00000077157.5	100006620	ZDB-GENE-101230-1	Entrez gene ID import through exact transcript match from gffcompare and abbreviation match	Ens99 gene ID import through exact transcript match from gffcompare and abbreviation match
317	LL0000006391	4.60936	5.70977	1.96616	2.90401	0.00368413	0.290593	chr19	19734769	19871167	-	CR382300.3		ENSDARG00000101330.2	NA		No transcript match by gffcompare	geneAbbrevConflict; gffcompare transcript match; overlap gene coordinates >90%
318	LL0000012286	399.253	0.460087	0.159041	2.89289	0.00381719	0.300142	chr9	1936825	1959917	-	hoxd3a	homeobox D3a	ENSDARG00000059280.7	30349	ZDB-GENE-990415-120	Entrez gene ID import through exact transcript match from gffcompare and abbreviation match	Ens99 gene ID import through exact transcript match from gffcompare and abbreviation match
319	LL0000001212	649.967	-0.437709	0.151567	-2.88789	0.00387831	0.303041	chr2	2737422	2749333	+	aqp1a.1	"aquaporin 1a (Colton blood group), tandem duplicate 1"	ENSDARG00000023713.9	335821	ZDB-GENE-030131-7764	Entrez gene ID import through exact transcript match from gffcompare and abbreviation match	Ens99 gene ID import through exact transcript match from gffcompare and abbreviation match
320	LL0000030767	2586.56	0.33961	0.117575	2.88846	0.00387128	0.303041	chr25	31276842	31288658	+	tnni2a.4	"troponin I type 2a (skeletal, fast), tandem duplicate 4"	ENSDARG00000029069.5	494164	ZDB-GENE-040625-119	Entrez gene ID import through exact transcript match from gffcompare and abbreviation match	Ens99 gene ID import through exact transcript match from gffcompare and abbreviation match
321	LL0000008854	10.4075	3.66126	1.26925	2.88459	0.00391929	0.305289	chr10	32497369	32524771	-	dgat2	diacylglycerol O-acyltransferase 2	ENSDARG00000018846.10	565316	ZDB-GENE-050913-15	Entrez gene ID import through exact transcript match from gffcompare and abbreviation match	Ens99 gene ID import through exact transcript match from gffcompare and abbreviation match
322	LL0000009448	1697.4	0.440057	0.152608	2.88358	0.00393179	0.305312	chr9	54629920	54681473	+	egfl6	"EGF-like-domain, multiple 6"	ENSDARG00000045958.7	436730	ZDB-GENE-040718-157	Entrez gene ID import through exact transcript match from gffcompare and abbreviation match	Ens99 gene ID import through exact transcript match from gffcompare and abbreviation match
323	LL0000022763	5385.92	-0.229394	0.0796229	-2.881	0.00396414	0.306871	chr22	37631034	37716627	+	psmd1	"proteasome 26S subunit, non-ATPase 1"	ENSDARG00000003189.11	554967	ZDB-GENE-040426-810	Entrez gene ID import through exact transcript match from gffcompare and abbreviation match	Ens99 gene ID import through exact transcript match from gffcompare and abbreviation match
324	LL0000001644	1601.3	-0.290519	0.10113	-2.87274	0.00406925	0.309263	chr20	51088606	51100669	-	atp6v1d	ATPase H+ transporting V1 subunit D	ENSDARG00000011175.6	393935	ZDB-GENE-040426-727	Entrez gene ID import through exact transcript match from gffcompare and abbreviation match	Ens99 gene ID import through exact transcript match from gffcompare and abbreviation match
325	LL0000009855	270.886	0.526382	0.183177	2.87362	0.00405802	0.309263	chrUn_KN150495v1	499	20595	-	evpll	envoplakin like		100536006		"partial transcript match; ""j"" class in gffcompare; abbreviation match"	no overlapping transcript based on gffcompare
326	LL0000010399	843.682	0.36662	0.127417	2.87733	0.00401051	0.309263	chr19	6938289	6957405	+	flot1a	flotillin 1a	ENSDARG00000001710.13	561345	ZDB-GENE-020430-1	Entrez gene ID import through exact transcript match from gffcompare and abbreviation match	Ens99 gene ID import through exact transcript match from gffcompare and abbreviation match
327	LL0000022367	389.203	0.526852	0.183325	2.87386	0.00405488	0.309263	chr4	10803809	10835669	-	ppfibp1a	PPFIA binding protein 1a	ENSDARG00000045749.9	565020	ZDB-GENE-041210-298	Entrez gene ID import through exact transcript match from gffcompare and abbreviation match	Ens99 gene ID import through exact transcript match from gffcompare and abbreviation match
328	LL0000025208	1410.4	-0.304752	0.105994	-2.87519	0.00403785	0.309263	chr7	22788718	22790630	-	si:ch211-15b10.6	si:ch211-15b10.6	ENSDARG00000091111.4	560548	ZDB-GENE-160728-113	Entrez gene ID import through exact transcript match from gffcompare and abbreviation match	Ens99 gene ID import through exact transcript match from gffcompare and abbreviation match
329	LL0000033700	11.915	3.29359	1.14532	2.87568	0.00403152	0.309263	chr17	42167325	42176803	-	XLOC_012418			NA			no overlapping transcript based on gffcompare
330	LL0000019785	567.449	0.506094	0.176474	2.86781	0.00413319	0.313171	chr1	33322011	33334732	+	mxra5a	matrix-remodelling associated 5a	ENSDARG00000074815.6	100151112	ZDB-GENE-090312-22	Entrez gene ID import through exact transcript match from gffcompare and abbreviation match	Ens99 gene ID import through exact transcript match from gffcompare and abbreviation match
331	LL0000001638	836.797	-0.35104	0.122608	-2.8631	0.00419522	0.314932	chr24	21154120	21172122	-	atp6v1ab	ATPase H+ transporting V1 subunit Ab	ENSDARG00000076318.5	337583	ZDB-GENE-030131-9529	Entrez gene ID import through exact transcript match from gffcompare and abbreviation match	Ens99 gene ID import through exact transcript match from gffcompare and abbreviation match
332	LL0000013769	68.898	0.987957	0.345171	2.86222	0.00420682	0.314932	chr1	52342795	52363107	+	LO017718.1		ENSDARG00000117216.1	NA		No transcript match by gffcompare	Ens99 gene ID import through exact transcript match from gffcompare and abbreviation match
333	LL0000019804	2431.5	0.339271	0.118513	2.86274	0.00419996	0.314932	chr6	55032439	55107333	+	mybphb	myosin binding protein Hb	ENSDARG00000003081.9	321053	ZDB-GENE-030131-9794	Entrez gene ID import through exact transcript match from gffcompare and abbreviation match	Ens99 gene ID import through exact transcript match from gffcompare and abbreviation match
334	LL0000028156	81.493	-0.885498	0.309182	-2.864	0.00418329	0.314932	chr13	44827514	44844325	-	si:dkeyp-2e4.3	si:dkeyp-2e4.3	ENSDARG00000095283.2	100002257	ZDB-GENE-061009-48	Entrez gene ID import through exact transcript match from gffcompare and abbreviation match	Ens99 gene ID import through exact transcript match from gffcompare and abbreviation match
335	LL0000005558	357.143	0.524301	0.18333	2.85988	0.00423798	0.31512	chr13	29406814	29421767	-	chata	choline O-acetyltransferase a	ENSDARG00000015854.11	100170938	ZDB-GENE-080102-2	Entrez gene ID import through exact transcript match from gffcompare and abbreviation match	Ens99 gene ID import through exact transcript match from gffcompare and abbreviation match
336	LL0000019961	571.948	-0.423107	0.147967	-2.85946	0.00424363	0.31512	chr4	976853	1007676	-	naga	"N-acetylgalactosaminidase, alpha"	ENSDARG00000099313.2	560778	ZDB-GENE-051113-256	Entrez gene ID import through exact transcript match from gffcompare and abbreviation match	Ens99 gene ID import through exact transcript match from gffcompare and abbreviation match
337	LL0000029489	907.319	0.395628	0.13837	2.8592	0.00424713	0.31512	chr22	10281420	10354381	-	stab1	stabilin 1	ENSDARG00000076484.5	570626	ZDB-GENE-050208-554	Entrez gene ID import through exact transcript match from gffcompare and abbreviation match	Ens99 gene ID import through exact transcript match from gffcompare and abbreviation match
338	LL0000000972	34058.4	0.349505	0.12231	2.85754	0.00426939	0.315834	chr24	26277390	26283359	-	and1	actinodin1	ENSDARG00000088514.4	794315	ZDB-GENE-030131-9105	Entrez gene ID import through exact transcript match from gffcompare and abbreviation match	Ens99 gene ID import through exact transcript match from gffcompare and abbreviation match
339	LL0000010271	9.71543	4.90207	1.71671	2.8555	0.00429685	0.315996	chr1	10063501	10071539	-	fga	fibrinogen alpha chain	ENSDARG00000020741.12	378986	ZDB-GENE-031010-21	Entrez gene ID import through exact transcript match from gffcompare and abbreviation match	Ens99 gene ID import through exact transcript match from gffcompare and abbreviation match
340	LL0000029707	116.958	0.742937	0.260146	2.85585	0.00429216	0.315996	chr25	11034750	11088881	-	sv2bb	synaptic vesicle glycoprotein 2Bb	ENSDARG00000060711.7	100006427	ZDB-GENE-030131-2789	Entrez gene ID import through exact transcript match from gffcompare and abbreviation match	Ens99 gene ID import through exact transcript match from gffcompare and abbreviation match
341	LL0000011838	322.621	-0.504154	0.176636	-2.85419	0.00431469	0.316279	chr5	26221011	26233160	+	gtf2h2	"general transcription factor IIH, polypeptide 2"	ENSDARG00000016514.7	323239	ZDB-GENE-030131-1959	Entrez gene ID import through exact transcript match from gffcompare and abbreviation match	Ens99 gene ID import through exact transcript match from gffcompare and abbreviation match
342	LL0000021995	2498.58	-0.304543	0.106731	-2.85336	0.00432601	0.316279	chr15	28410664	28425011	+	pitpnaa	"phosphatidylinositol transfer protein, alpha a"	ENSDARG00000039490.6	393909	ZDB-GENE-040426-744	Entrez gene ID import through exact transcript match from gffcompare and abbreviation match	Ens99 gene ID import through exact transcript match from gffcompare and abbreviation match
343	LL0000021659	4355.06	-0.252882	0.0886627	-2.85218	0.00434207	0.316528	chr21	37445871	37463555	+	pgk1	phosphoglycerate kinase 1	ENSDARG00000054191.6	406696	ZDB-GENE-040426-2711	Entrez gene ID import through exact transcript match from gffcompare and abbreviation match	Ens99 gene ID import through exact transcript match from gffcompare and abbreviation match
344	LL0000019862	1614.56	0.354773	0.124488	2.84987	0.00437376	0.317912	chr12	15002757	15010996	+	mylpfb	"myosin light chain, phosphorylatable, fast skeletal muscle b"	ENSDARG00000002589.11	447930	ZDB-GENE-040912-115	Entrez gene ID import through exact transcript match from gffcompare and abbreviation match	Ens99 gene ID import through exact transcript match from gffcompare and abbreviation match
345	LL0000008630	176816	0.278393	0.0978668	2.84462	0.0044465	0.322262	chr19	5362420	5364649	-	cyt1	"type I cytokeratin, enveloping layer"	ENSDARG00000092947.4	30327	ZDB-GENE-991008-6	Entrez gene ID import through exact transcript match from gffcompare and abbreviation match	Ens99 gene ID import through exact transcript match from gffcompare and abbreviation match
346	LL0000009816	425.632	0.461068	0.162549	2.83649	0.0045612	0.326732	chr17	29794802	29902256	-	esrrga	estrogen-related receptor gamma a	ENSDARG00000004861.9	405890	ZDB-GENE-030821-2	Entrez gene ID import through exact transcript match from gffcompare and abbreviation match	Ens99 gene ID import through exact transcript match from gffcompare and abbreviation match
347	LL0000012141	2285.37	0.39359	0.138679	2.83815	0.00453765	0.326732	chr5	27432958	27434351	+	histh1l	histone H1 like	ENSDARG00000035519.7	550353	ZDB-GENE-050417-145	Entrez gene ID import through exact transcript match from gffcompare and abbreviation match	Ens99 gene ID import through exact transcript match from gffcompare and abbreviation match
348	LL0000018572	1512.2	-0.377661	0.133375	-2.83156	0.00463211	0.326732	chr22	32228882	32235551	+	manf	mesencephalic astrocyte-derived neurotrophic factor	ENSDARG00000063177.7	767691	ZDB-GENE-060929-640	Entrez gene ID import through exact transcript match from gffcompare and abbreviation match	Ens99 gene ID import through exact transcript match from gffcompare and abbreviation match
349	LL0000018591	631.589	0.495549	0.174971	2.83217	0.00462331	0.326732	chr12	36109071	36161256	+	map2k6	mitogen-activated protein kinase kinase 6	ENSDARG00000099184.3	65239	ZDB-GENE-010202-3	Entrez gene ID import through exact transcript match from gffcompare and abbreviation match	Ens99 gene ID import through exact transcript match from gffcompare and abbreviation match
350	LL0000020158	3506.09	0.383824	0.135197	2.83899	0.00452562	0.326732	chr9	22804980	22892850	-	neb	nebulin	ENSDARG00000032630.10	566928	ZDB-GENE-041111-216	Entrez gene ID import through exact transcript match from gffcompare and abbreviation match	Ens99 gene ID import through exact transcript match from gffcompare and abbreviation match
351	LL0000022949	11839.1	0.215369	0.0760956	2.83025	0.00465122	0.326732	chr3	61172597	61192888	-	pvalb4	parvalbumin 4	ENSDARG00000024433.9	337731	ZDB-GENE-040625-48	Entrez gene ID import through exact transcript match from gffcompare and abbreviation match	Ens99 gene ID import through exact transcript match from gffcompare and abbreviation match
352	LL0000023193	809.105	-0.432054	0.152601	-2.83127	0.00463639	0.326732	chr19	2724188	2762175	-	rapgef5a	Rap guanine nucleotide exchange factor (GEF) 5a	ENSDARG00000075271.4	100331732	ZDB-GENE-030131-7681	Entrez gene ID import through exact transcript match from gffcompare and abbreviation match	Ens99 gene ID import through exact transcript match from gffcompare and abbreviation match
353	LL0000023206	2136.9	-0.293416	0.103433	-2.83677	0.00455721	0.326732	chr21	35327328	35378321	+	rars	arginyl-tRNA synthetase [Source:ZFIN;Acc:ZDB-GENE-030131-9014]	ENSDARG00000054530.7	337070	ZDB-GENE-030131-9014	Entrez gene ID import through exact transcript match from gffcompare and abbreviation match	geneAbbrev conflict with Ens99 but matches ZFIN alias
354	LL0000023401	1627.6	-0.286287	0.101154	-2.8302	0.00465193	0.326732	chr8	48942470	48961405	+	rer1	retention in endoplasmic reticulum sorting receptor 1	ENSDARG00000012747.11	393648	ZDB-GENE-040426-1494	Entrez gene ID import through exact transcript match from gffcompare and abbreviation match	Ens99 gene ID import through exact transcript match from gffcompare and abbreviation match
355	LL0000025272	4722.04	0.223387	0.0788861	2.83177	0.00462908	0.326732	chr8	4445232	4515959	-	si:ch211-166a6.5	si:ch211-166a6.5	ENSDARG00000079745.6	100000230	ZDB-GENE-030131-9913	Entrez gene ID import through exact transcript match from gffcompare and abbreviation match	Ens99 gene ID import through exact transcript match from gffcompare and abbreviation match
356	LL0000031965	96.1351	0.827101	0.291976	2.83277	0.00461464	0.326732	chr20	53299875	53366137	-	wasf1	WASP family member 1	ENSDARG00000060349.8	100001221	ZDB-GENE-070705-555	"partial transcript match; ""j"" class in gffcompare; abbreviation match"	Ens99 gene ID import through exact transcript match from gffcompare and abbreviation match
357	LL0000011005	848.952	0.528716	0.187007	2.82725	0.00469497	0.328832	chr8	13503285	13505491	+	fut9d	fucosyltransferase 9d	ENSDARG00000028098.8	503885	ZDB-GENE-050309-15	Entrez gene ID import through exact transcript match from gffcompare and abbreviation match	Ens99 gene ID import through exact transcript match from gffcompare and abbreviation match
358	LL0000031888	522.844	-0.410763	0.145378	-2.82549	0.00472087	0.329722	chr5	69622005	69639049	+	vps33a	VPS33A core subunit of CORVET and HOPS complexes	ENSDARG00000101116.2	448942	ZDB-GENE-040914-82	Entrez gene ID import through exact transcript match from gffcompare and abbreviation match	Ens99 gene ID import through exact transcript match from gffcompare and abbreviation match
359	LL0000009513	20503	-0.287018	0.101804	-2.81931	0.00481274	0.335203	chr7	26510827	26518086	-	eif4a1a	eukaryotic translation initiation factor 4A1A	ENSDARG00000092115.5	386634	ZDB-GENE-031030-2	Entrez gene ID import through exact transcript match from gffcompare and abbreviation match	Ens99 gene ID import through exact transcript match from gffcompare and abbreviation match
360	LL0000038705	455.972	-0.456803	0.162121	-2.81766	0.00483751	0.335992	chr15	46853252	46916377	-	zgc:153039	zgc:153039	ENSDARG00000102724.2	767698	ZDB-GENE-060929-736	Entrez gene ID import through exact transcript match from gffcompare and abbreviation match	Ens99 gene ID import through exact transcript match from gffcompare and abbreviation match
361	LL0000003934	4.40536	5.64514	2.00435	2.81644	0.00485592	0.336336	chr2	1486822	1499584	+	c8a	"complement component 8, alpha polypeptide"	ENSDARG00000039516.8	445102	ZDB-GENE-040801-239	Entrez gene ID import through exact transcript match from gffcompare and abbreviation match	Ens99 gene ID import on matching gene abbreviation and > 0.8 gene coordinate overlap using intersectBed
362	LL0000011704	60.985	-1.23225	0.437796	-2.81467	0.00488281	0.337264	chr17	19729832	19749179	+	grem2a	"gremlin 2, DAN family BMP antagonist a"	ENSDARG00000056057.6	100002201	ZDB-GENE-131127-498	Entrez gene ID import through exact transcript match from gffcompare and abbreviation match	Ens99 gene ID import through exact transcript match from gffcompare and abbreviation match
363	LL0000037360	974.311	0.315406	0.112131	2.81284	0.00491068	0.338255	chr8	9042783	9050106	-	XLOC_040108			NA			no overlapping transcript based on gffcompare
364	LL0000005985	1125.87	0.40456	0.14402	2.80906	0.00496868	0.340375	chr19	40470	62053	+	col14a1b	"collagen, type XIV, alpha 1b"	ENSDARG00000076623.4	100331704	ZDB-GENE-030131-1985	geneAbbrevConflict; gffcompare transcript match; overlap gene coordinates >90%	Ens99 gene ID import through exact transcript match from gffcompare and abbreviation match
365	LL0000019964	370.209	-0.488651	0.173944	-2.80925	0.00496572	0.340375	chr16	40508854	40545879	+	nagpa	N-acetylglucosamine-1-phosphodiester alpha-N-acetylglucosaminidase	ENSDARG00000075149.5	569719	ZDB-GENE-070928-4	Entrez gene ID import through exact transcript match from gffcompare and abbreviation match	Ens99 gene ID import through exact transcript match from gffcompare and abbreviation match
366	LL0000030237	1345.28	0.329962	0.117522	2.80765	0.00499042	0.34093	chr2	51665527	51719491	-	tgm1l1	transglutaminase 1 like 1	ENSDARG00000102106.2	566581	ZDB-GENE-060503-139	Entrez gene ID import through exact transcript match from gffcompare and abbreviation match	Ens99 gene ID import through exact transcript match from gffcompare and abbreviation match
367	LL0000010508	565.961	0.43367	0.154652	2.80416	0.00504471	0.34347	chr9	55154414	55236003	+	FO744854.1	anosmin-1-like [Source:NCBI gene;Acc:100535716]	ENSDARG00000112637.1	100535716		geneAbbrevConflict; gffcompare transcript match; overlap gene coordinates >90%	Ens99 gene ID import by transcript match; but abbreviation conflict and limited gene overlap; may be complex gene structure or incorrect Ensembl assignment
368	LL0000020701	5065.04	-0.362007	0.129127	-2.8035	0.00505508	0.34347	chr4	14360334	14374813	+	nuak1a	"NUAK family, SNF1-like kinase, 1a"	ENSDARG00000020086.9	561563	ZDB-GENE-041210-122	Entrez gene ID import through exact transcript match from gffcompare and abbreviation match	Ens99 gene ID import through exact transcript match from gffcompare and abbreviation match
369	LL0000007770	2341.86	-0.244786	0.0873721	-2.80166	0.0050841	0.344428	chr6	49771372	49781362	+	ctsz	cathepsin Z	ENSDARG00000043081.7	450022	ZDB-GENE-041010-139	Entrez gene ID import through exact transcript match from gffcompare and abbreviation match	Ens99 gene ID import through exact transcript match from gffcompare and abbreviation match
370	LL0000025071	2712.86	0.272322	0.0972281	2.80086	0.00509671	0.344428	chr18	49225552	49247479	+	si:ch211-136a13.1	si:ch211-136a13.1	ENSDARG00000060927.9	559014	ZDB-GENE-050419-214	Entrez gene ID import through exact transcript match from gffcompare and abbreviation match	Ens99 gene ID import through exact transcript match from gffcompare and abbreviation match
371	LL0000005773	2386.08	0.324506	0.116253	2.79139	0.00524824	0.353712	chr7	22616181	22626853	+	cldn7a	claudin 7a	ENSDARG00000036376.5	436612	ZDB-GENE-040718-29	Entrez gene ID import through exact transcript match from gffcompare and abbreviation match	Ens99 gene ID import through exact transcript match from gffcompare and abbreviation match
372	LL0000001821	661.553	0.391135	0.140223	2.78937	0.00528103	0.354822	chr16	29309957	29368959	-	bcan	brevican	ENSDARG00000099412.3	334113	ZDB-GENE-030131-6045	Entrez gene ID import through exact transcript match from gffcompare and abbreviation match	Ens99 gene ID import through exact transcript match from gffcompare and abbreviation match
373	LL0000014318	5.66327	4.07325	1.46066	2.78863	0.00529309	0.354822	chr4	42411751	42414333	+	LOC100536192	"uncharacterized LOC100536192,non-coding"		100536192		Entrez gene ID import through exact transcript match from gffcompare and abbreviation match	multiple overlapping gene/transcript annotations preventing unambiguous assignment of Ens99 gene ID
374	LL0000006340	1967.2	0.27721	0.099539	2.78494	0.00535374	0.356973	chr13	44888042	45004586	-	CR376783.1	V-set domain-containing T-cell activation inhibitor 1-like [Source:NCBI gene;Acc:797620]	ENSDARG00000074235.4	797620		geneAbbrevConflict; gffcompare transcript match; overlap gene coordinates >50%	Ens99 gene ID import through exact transcript match from gffcompare and abbreviation match
375	LL0000028744	62.0647	1.02267	0.367131	2.78557	0.00534343	0.356973	chr7	29163762	29176207	+	slc38a8b	solute carrier family 38 member 8b	ENSDARG00000054196.7	795255	ZDB-GENE-121005-6	Entrez gene ID import through exact transcript match from gffcompare and abbreviation match	Ens99 gene ID import through exact transcript match from gffcompare and abbreviation match
376	LL0000035201	3383.55	-0.398896	0.143297	-2.78371	0.00537418	0.357383	chr24	12596762	12601297	+	XLOC_023492			NA		No transcript match by gffcompare	no overlapping transcript based on gffcompare
377	LL0000013579	1016.07	-0.318213	0.114581	-2.77718	0.00548332	0.357976	chr25	25123385	25131755	+	ldha	lactate dehydrogenase A4	ENSDARG00000101251.2	30496	ZDB-GENE-991026-5	Entrez gene ID import through exact transcript match from gffcompare and abbreviation match	Ens99 gene ID import through exact transcript match from gffcompare and abbreviation match
378	LL0000014241	98.4113	-1.27583	0.459353	-2.77745	0.00547875	0.357976	chrUn_KN150038v1	63388	70285	-	LOC100534722	RNA-binding protein MEX3B-like		100534722		"partial transcript match; ""j"" class in gffcompare; abbreviation match"	no overlapping transcript based on gffcompare
379	LL0000021463	848.261	0.39569	0.142353	2.77964	0.00544184	0.357976	chr21	26733333	26966059	+	pcxa	pyruvate carboxylase a	ENSDARG00000098766.3	553283	ZDB-GENE-090908-3	Entrez gene ID import through exact transcript match from gffcompare and abbreviation match	Ens99 gene ID import through exact transcript match from gffcompare and abbreviation match
380	LL0000023704	1549.01	-0.294843	0.106113	-2.77856	0.00546006	0.357976	chr24	36239617	36253217	+	riok3	RIO kinase 3 (yeast)	ENSDARG00000042751.6	445220	ZDB-GENE-040801-133	Entrez gene ID import through exact transcript match from gffcompare and abbreviation match	Ens99 gene ID import through exact transcript match from gffcompare and abbreviation match
381	LL0000024865	213.43	-0.580743	0.209065	-2.77781	0.00547271	0.357976	chr19	43750676	43768962	+	si:ch1073-513e17.1	si:ch1073-513e17.1	ENSDARG00000086739.3	571066	ZDB-GENE-030131-7188	Entrez gene ID import through exact transcript match from gffcompare and abbreviation match	Ens99 gene ID import through exact transcript match from gffcompare and abbreviation match
382	LL0000030151	206.872	0.587117	0.211228	2.77955	0.00544347	0.357976	chr14	29200772	29760178	+	TENM2	si:dkey-34l15.2 [Source:ZFIN;Acc:ZDB-GENE-081027-5]	ENSDARG00000037122.9	563197	ZDB-GENE-081027-5	Ens99 gene ID import through exact transcript match from gffcompare; abbrev conflict matches ZFIN alias	Ens99 gene ID import through exact transcript match from gffcompare and abbreviation match
383	LL0000040255	4090.51	-0.243162	0.0874096	-2.78187	0.00540465	0.357976	chr3	18807007	18839529	+	tnpo2	"transportin 2 (importin 3, karyopherin beta 2b)"	ENSDARG00000038239.4	445499	ZDB-GENE-040822-16	Entrez gene ID import through exact transcript match from gffcompare and abbreviation match	Ens99 gene ID import through exact transcript match from gffcompare and abbreviation match
384	LL0000029595	163.852	0.715819	0.257888	2.7757	0.00550836	0.35831	chr7	31395447	31425457	+	strc1	stereocilin 1	ENSDARG00000079336.6	101886410	ZDB-GENE-110411-215	Ens99 gene ID import through exact transcript match from gffcompare; abbrev conflict matches ZFIN alias	Ens99 gene ID import through exact transcript match from gffcompare and abbreviation match
385	LL0000039801	74.5329	0.965685	0.347972	2.77518	0.00551708	0.35831	chr9	5357821	5589667	-	fam155a	family with sequence similarity 155 member A	ENSDARG00000075858.4	101886421	ZDB-GENE-090313-34	"partial transcript match; ""j"" class in gffcompare; abbreviation match"	Ens99 gene ID import based on gene abbreviation ONLY; may conflict with gene coordinates
386	LL0000018863	464.206	0.449745	0.162185	2.77304	0.00555356	0.359744	chr1	51475094	51525086	+	meis1a	Meis homeobox 1 a	ENSDARG00000002937.12	170455	ZDB-GENE-020122-3	Entrez gene ID import through exact transcript match from gffcompare and abbreviation match	Ens99 gene ID import through exact transcript match from gffcompare and abbreviation match
387	LL0000007580	6.8555	-4.2236	1.52422	-2.771	0.00558848	0.36014	chr10	37351676	37357759	-	CT573231.1		ENSDARG00000095693.2	101886660		geneAbbrevConflict; gffcompare transcript match; overlap gene coordinates >90%	Ens99 gene ID import through exact transcript match from gffcompare and abbreviation match
388	LL0000031245	129.356	0.740402	0.26715	2.77149	0.00558011	0.36014	chr6	49107048	49159207	-	tspan2a	tetraspanin 2a	ENSDARG00000003754.10	378854	ZDB-GENE-050522-511	Entrez gene ID import through exact transcript match from gffcompare and abbreviation match	Ens99 gene ID import through exact transcript match from gffcompare and abbreviation match
389	LL0000000407	150.699	-0.679617	0.245568	-2.76753	0.00564836	0.363063	chr12	288105	291317	-	adprm	"ADP-ribose/CDP-alcohol diphosphatase, manganese-dependent"	ENSDARG00000026090.9	393393	ZDB-GENE-040426-1406	Entrez gene ID import through exact transcript match from gffcompare and abbreviation match	Ens99 gene ID import through exact transcript match from gffcompare and abbreviation match
390	LL0000009130	63.5522	1.02606	0.371651	2.76082	0.00576563	0.365997	chr25	21517551	21716326	-	DOCK4 (1 of many)	si:dkey-81e3.1 [Source:ZFIN;Acc:ZDB-GENE-120703-34]	ENSDARG00000076213.5	566115	ZDB-GENE-120703-34	geneAbbrevConflict; gffcompare transcript match; overlap gene coordinates >90%	geneAbbrevConflict; gffcompare transcript match; overlap gene coordinates >90%
391	LL0000012550	255.596	0.70922	0.257145	2.75806	0.00581457	0.365997	chr6	46878887	46975225	+	igfn1.1	"immunoglobulin like and fibronectin type III domain containing 1, tandem duplicate 1"	ENSDARG00000005526.12	541504	ZDB-GENE-050327-30	Entrez gene ID import through exact transcript match from gffcompare and abbreviation match	Ens99 gene ID import through exact transcript match from gffcompare and abbreviation match
392	LL0000014028	4.38925	-5.52965	2.00465	-2.75841	0.00580831	0.365997	chr2	43696333	43698415	-	LOC100150565	dual specificity protein phosphatase 14-like		NA			multiple overlapping gene/transcript annotations preventing unambiguous assignment of Ens99 gene ID
393	LL0000018000	137.312	0.943966	0.341791	2.76182	0.00574803	0.365997	chr9	15643731	15650583	-	LOC110440043	"uncharacterized LOC110440043,non-coding"		110440043		Entrez gene ID import through exact transcript match from gffcompare and abbreviation match	no overlapping transcript based on gffcompare
394	LL0000024431	2672.99	0.376242	0.136459	2.75718	0.00583023	0.365997	chr8	23485079	23558048	+	sema3gb	"sema domain, immunoglobulin domain (Ig), short basic domain, secreted, (semaphorin) 3Gb"	ENSDARG00000013607.10	544660	ZDB-GENE-050513-4	Entrez gene ID import through exact transcript match from gffcompare and abbreviation match	Ens99 gene ID import through exact transcript match from gffcompare and abbreviation match
395	LL0000025009	10915.9	0.212708	0.0770673	2.76003	0.00577958	0.365997	chr17	22544646	22552700	-	si:ch211-125o16.4	si:ch211-125o16.4	ENSDARG00000056836.7	566639	ZDB-GENE-131120-100	Entrez gene ID import through exact transcript match from gffcompare and abbreviation match	Ens99 gene ID import through exact transcript match from gffcompare and abbreviation match
396	LL0000026105	4.38212	-5.52744	2.00516	-2.75661	0.00584038	0.365997	chr4	67786391	67909331	-	si:ch211-66c13.1	si:ch211-66c13.1	ENSDARG00000098351.2	101882744	ZDB-GENE-081103-50		Ens99 gene ID import through exact transcript match from gffcompare and abbreviation match
397	LL0000031349	424.645	0.416126	0.150864	2.75827	0.00581074	0.365997	chr11	3336524	3343463	-	tuba2	"tubulin, alpha 2"	ENSDARG00000045014.7	406303	ZDB-GENE-040426-1970	Entrez gene ID import through exact transcript match from gffcompare and abbreviation match	Ens99 gene ID import through exact transcript match from gffcompare and abbreviation match
398	LL0000031553	1949.25	0.319596	0.115781	2.76035	0.00577391	0.365997	chr1	53374454	53388914	+	ucp1	uncoupling protein 1	ENSDARG00000023151.11	83908	ZDB-GENE-010503-1	Entrez gene ID import through exact transcript match from gffcompare and abbreviation match	Ens99 gene ID import through exact transcript match from gffcompare and abbreviation match
399	LL0000040058	469.456	0.498417	0.180688	2.75844	0.00580787	0.365997	chr17	52822092	52921306	+	meis2a	Meis homeobox 2a	ENSDARG00000098240.2	170454	ZDB-GENE-020122-2	Entrez gene ID import through exact transcript match from gffcompare and abbreviation match	Ens99 gene ID import through exact transcript match from gffcompare and abbreviation match
400	LL0000019972	1063.81	0.284589	0.103302	2.75493	0.00587051	0.366965	chr14	5117072	5119497	+	nanos1	nanos homolog 1	ENSDARG00000109337.1	322903	ZDB-GENE-030131-1623	Entrez gene ID import through exact transcript match from gffcompare and abbreviation match	Ens99 gene ID import through exact transcript match from gffcompare and abbreviation match
401	LL0000005837	2479.42	-0.286	0.103944	-2.75148	0.00593269	0.369928	chr1	12348213	12361930	+	clta	"clathrin, light chain A"	ENSDARG00000045618.6	406318	ZDB-GENE-040426-1986	Entrez gene ID import through exact transcript match from gffcompare and abbreviation match	Ens99 gene ID import through exact transcript match from gffcompare and abbreviation match
402	LL0000018109	6.15754	5.13226	1.86658	2.74954	0.00596784	0.370273	chr22	6300064	6316980	-	LOC555502	uncharacterized LOC555502		555502		Entrez gene ID import through exact transcript match from gffcompare and abbreviation match	multiple overlapping gene/transcript annotations preventing unambiguous assignment of Ens99 gene ID
403	LL0000034663	8.3404	-3.40201	1.2372	-2.74977	0.00596372	0.370273	chr20	54064449	54066508	-	XLOC_018975			NA		No transcript match by gffcompare	no overlapping transcript based on gffcompare
404	LL0000020499	281.11	-0.501908	0.183181	-2.73995	0.00614485	0.380312	chr3	62161184	62169060	+	noxo1a	NADPH oxidase organizer 1a	ENSDARG00000041294.7	572245	ZDB-GENE-030131-9700	Entrez gene ID import through exact transcript match from gffcompare and abbreviation match	Ens99 gene ID import on matching gene abbreviation and > 0.8 gene coordinate overlap using intersectBed
405	LL0000021384	72.0658	1.13747	0.415298	2.73893	0.006164	0.380555	chr10	21677058	21820057	+	pcdh1gb2	protocadherin 1 gamma b 2	ENSDARG00000101307.3	503573	ZDB-GENE-041118-19	Entrez gene ID import through exact transcript match from gffcompare and abbreviation match	Ens99 gene ID import through exact transcript match from gffcompare and abbreviation match
406	LL0000024620	7.97256	2.91621	1.06539	2.73722	0.00619612	0.380658	chr13	21500603	21630132	+	sh2d4ba	SH2 domain containing 4Ba	ENSDARG00000069374.7	100330227	ZDB-GENE-090313-53	"partial transcript match; ""j"" class in gffcompare; abbreviation match"	Ens99 gene ID import through exact transcript match from gffcompare and abbreviation match
407	LL0000029666	42.8856	1.19786	0.437514	2.73788	0.00618368	0.380658	chr3	29655677	29671653	-	sult3st1	"sulfotransferase family 3, cytosolic sulfotransferase 1"	ENSDARG00000009885.10	558790	ZDB-GENE-061207-52	"partial transcript match; ""j"" class in gffcompare; abbreviation match"	Ens99 gene ID import through exact transcript match from gffcompare and abbreviation match
408	LL0000019831	16462.6	0.255934	0.0935344	2.73626	0.00621421	0.380834	chr6	7735806	7776625	-	myh9a	"myosin, heavy chain 9a, non-muscle"	ENSDARG00000063295.8	333938	ZDB-GENE-030131-5870	Entrez gene ID import through exact transcript match from gffcompare and abbreviation match	Ens99 gene ID import through exact transcript match from gffcompare and abbreviation match
409	LL0000001514	1051.21	-0.341957	0.125052	-2.73452	0.00624706	0.381911	chr22	2008	7139	-	atad3	ATPase family AAA domain containing 3	ENSDARG00000086848.3	403004	ZDB-GENE-040426-1826	Entrez gene ID import through exact transcript match from gffcompare and abbreviation match	Ens99 gene ID import through exact transcript match from gffcompare and abbreviation match
410	LL0000013319	503.026	0.405522	0.148462	2.73149	0.00630486	0.38266	chr9	265988	296169	-	kif5aa	"kinesin family member 5A, a"	ENSDARG00000098936.2	566086	ZDB-GENE-070912-141	Entrez gene ID import through exact transcript match from gffcompare and abbreviation match	Ens99 gene ID import through exact transcript match from gffcompare and abbreviation match
411	LL0000020494	1284.17	0.396395	0.14509	2.73207	0.00629372	0.38266	chr15	28685625	28767100	+	nova2	NOVA alternative splicing regulator 2	ENSDARG00000017673.11	553201	ZDB-GENE-080211-1	Entrez gene ID import through exact transcript match from gffcompare and abbreviation match	Ens99 gene ID import through exact transcript match from gffcompare and abbreviation match
412	LL0000026184	152.297	0.638665	0.233817	2.73147	0.00630523	0.38266	chr13	8799168	8815530	-	si:ch73-105b23.6	si:ch73-105b23.6	ENSDARG00000087190.3	100332400	ZDB-GENE-081107-42	"partial transcript match; ""j"" class in gffcompare; abbreviation match"	Ens99 gene ID import through exact transcript match from gffcompare and abbreviation match
413	LL0000025826	593.27	-0.353463	0.129464	-2.73021	0.00632942	0.383198	chr13	8168712	8229977	-	si:ch211-250c4.4	si:ch211-250c4.4	ENSDARG00000092199.4	100535981	ZDB-GENE-081107-32	geneAbbrevConflict; gffcompare transcript match; overlap gene coordinates >90%	Ens99 gene ID import through exact transcript match from gffcompare and abbreviation match
414	LL0000017553	183.248	0.649366	0.238025	2.72814	0.00636928	0.383753	chr3	36063470	36069293	-	LOC110439264	"uncharacterized LOC110439264,non-coding"		110439264		Entrez gene ID import through exact transcript match from gffcompare and abbreviation match	multiple overlapping gene/transcript annotations preventing unambiguous assignment of Ens99 gene ID
415	LL0000029363	2445.97	-0.296155	0.108527	-2.72886	0.00635538	0.383753	chr3	1107102	1130892	+	srebf2	sterol regulatory element binding transcription factor 2	ENSDARG00000063438.7	100037309	ZDB-GENE-070410-8	Entrez gene ID import through exact transcript match from gffcompare and abbreviation match	Ens99 gene ID import through exact transcript match from gffcompare and abbreviation match
416	LL0000009853	4813.58	0.349251	0.128168	2.72495	0.00643112	0.384698	chr6	23057198	23082678	+	evpla	envoplakin a	ENSDARG00000019808.11	373136	ZDB-GENE-030829-19	Entrez gene ID import through exact transcript match from gffcompare and abbreviation match	Ens99 gene ID import through exact transcript match from gffcompare and abbreviation match
417	LL0000021627	1836.97	-0.296332	0.108722	-2.72559	0.00641859	0.384698	chr7	7477398	7493758	-	pfdn2	prefoldin subunit 2	ENSDARG00000025391.7	323012	ZDB-GENE-060519-27	Entrez gene ID import through exact transcript match from gffcompare and abbreviation match	Ens99 gene ID import through exact transcript match from gffcompare and abbreviation match
418	LL0000021894	3.5361	5.31994	1.95136	2.72627	0.00640551	0.384698	chr2	17556177	17559123	+	pimr197	"Pim proto-oncogene, serine/threonine kinase, related 197"	ENSDARG00000100970.2	571281	ZDB-GENE-070705-327	"partial transcript match; ""j"" class in gffcompare; abbreviation match"	Ens99 gene ID import through exact transcript match from gffcompare and abbreviation match
419	LL0000011383	776.381	-0.317305	0.116613	-2.72101	0.00650834	0.388388	chr19	798589	808265	-	glmp	glycosylated lysosomal membrane protein	ENSDARG00000059354.4	447841	ZDB-GENE-040912-142	Entrez gene ID import through exact transcript match from gffcompare and abbreviation match	Ens99 gene ID import through exact transcript match from gffcompare and abbreviation match
420	LL0000010020	1223.96	-0.403216	0.148348	-2.71805	0.00656677	0.390013	chr3	21280658	21348478	-	fam171a2a	family with sequence similarity 171 member A2a	ENSDARG00000075249.4	556398	ZDB-GENE-110606-5	Entrez gene ID import through exact transcript match from gffcompare and abbreviation match	Ens99 gene ID import through exact transcript match from gffcompare and abbreviation match
421	LL0000012903	320.329	0.578046	0.212642	2.7184	0.00655985	0.390013	chr25	22635166	22639133	-	islr2	immunoglobulin superfamily containing leucine-rich repeat 2	ENSDARG00000051875.7	541396	ZDB-GENE-050320-95	Entrez gene ID import through exact transcript match from gffcompare and abbreviation match	Ens99 gene ID import through exact transcript match from gffcompare and abbreviation match
422	LL0000026316	419.689	0.441202	0.162944	2.70769	0.00677535	0.401447	chr23	42724400	42752550	-	si:ch73-217n20.1	si:ch73-217n20.1	ENSDARG00000091584.4	100329788	ZDB-GENE-110411-232	Entrez gene ID import through exact transcript match from gffcompare and abbreviation match	Ens99 gene ID import through exact transcript match from gffcompare and abbreviation match
423	LL0000009795	1509.79	-0.374581	0.138579	-2.70301	0.0068714	0.402431	chr11	40812590	40847615	+	errfi1a	ERBB receptor feedback inhibitor 1a	ENSDARG00000104039.3	798009	ZDB-GENE-030131-6256	Entrez gene ID import through exact transcript match from gffcompare and abbreviation match	Ens99 gene ID import through exact transcript match from gffcompare and abbreviation match
424	LL0000013922	27.8191	1.50227	0.555948	2.70219	0.00688851	0.402431	chr9	12888056	12894058	+	LOC100003133	high choriolytic enzyme 1-like	ENSDARG00000070011.5	100003133	ZDB-GENE-070912-146	Entrez gene ID import through exact transcript match from gffcompare and abbreviation match	geneAbbrevConflict; gffcompare transcript match; overlap gene coordinates >90%
425	LL0000025681	692.393	0.358089	0.132485	2.70287	0.0068744	0.402431	chr23	33337728	33350990	-	si:ch211-226m16.2	si:ch211-226m16.2	ENSDARG00000036785.7	100003708	ZDB-GENE-030131-2302	Entrez gene ID import through exact transcript match from gffcompare and abbreviation match	Ens99 gene ID import through exact transcript match from gffcompare and abbreviation match
426	LL0000026094	164.19	0.635048	0.234734	2.7054	0.00682227	0.402431	chr17	24006639	24019275	+	si:ch211-63b16.4	si:ch211-63b16.4	ENSDARG00000086305.3	101882391	ZDB-GENE-131121-480	"partial transcript match; ""j"" class in gffcompare; abbreviation match"	Ens99 gene ID import through exact transcript match from gffcompare and abbreviation match
427	LL0000031729	406.287	-0.40021	0.148005	-2.70402	0.00685056	0.402431	chr16	32675601	32727228	-	usp45	ubiquitin specific peptidase 45	ENSDARG00000075013.5	564004	ZDB-GENE-100211-2	Entrez gene ID import through exact transcript match from gffcompare and abbreviation match	Ens99 gene ID import through exact transcript match from gffcompare and abbreviation match
428	LL0000035897	8.64412	-2.93134	1.084	-2.70419	0.00684715	0.402431	chr4	40681049	40736661	+	XLOC_028954			NA			no overlapping transcript based on gffcompare
429	LL0000009684	1514.47	0.298828	0.110629	2.70117	0.00690956	0.402719	chr12	25775734	25830268	+	epas1a	endothelial PAS domain protein 1a	ENSDARG00000008697.10	566886	ZDB-GENE-030131-4490	Entrez gene ID import through exact transcript match from gffcompare and abbreviation match	Ens99 gene ID import through exact transcript match from gffcompare and abbreviation match
430	LL0000022704	384.603	-0.461601	0.171021	-2.69908	0.00695307	0.404313	chr15	43286785	43327911	-	prss16	serine protease 16	ENSDARG00000076602.5	556307	ZDB-GENE-070112-732	Entrez gene ID import through exact transcript match from gffcompare and abbreviation match	Ens99 gene ID import through exact transcript match from gffcompare and abbreviation match
431	LL0000020200	207.187	0.60769	0.225252	2.69783	0.00697938	0.404901	chr4	14247693	14328997	-	nell2b	neural EGFL like 2b	ENSDARG00000062797.8	336082	ZDB-GENE-030131-8026	Entrez gene ID import through exact transcript match from gffcompare and abbreviation match	Ens99 gene ID import through exact transcript match from gffcompare and abbreviation match
432	LL0000019449	424.765	-0.399643	0.148191	-2.6968	0.00700086	0.405207	chr11	35171347	35185057	+	mon1a	MON1 secretory trafficking family member A	ENSDARG00000078585.4	100073333	ZDB-GENE-070615-6	Entrez gene ID import through exact transcript match from gffcompare and abbreviation match	Ens99 gene ID import through exact transcript match from gffcompare and abbreviation match
433	LL0000012693	4406.18	-0.244938	0.0909076	-2.69436	0.00705233	0.406305	chr19	37501652	37508571	-	ilf2	interleukin enhancer binding factor 2	ENSDARG00000014591.8	406517	ZDB-GENE-040426-2345	Entrez gene ID import through exact transcript match from gffcompare and abbreviation match	Ens99 gene ID import through exact transcript match from gffcompare and abbreviation match
434	LL0000027482	11.777	-2.49921	0.927512	-2.69453	0.0070488	0.406305	chr1	57276973	57280811	-	si:dkey-27j5.5	si:dkey-27j5.5	ENSDARG00000026383.9	100006464	ZDB-GENE-121214-264	Entrez gene ID import through exact transcript match from gffcompare and abbreviation match	Ens99 gene ID import through exact transcript match from gffcompare and abbreviation match
435	LL0000032280	77.5436	1.02682	0.381277	2.69311	0.00707893	0.4069	chr1	52335500	52352791	+	XLOC_000666			NA		No transcript match by gffcompare	no overlapping transcript based on gffcompare
436	LL0000012448	4117.77	-0.23791	0.0884266	-2.69049	0.00713482	0.409172	chr11	1334723	1392468	-	iars	isoleucyl-tRNA synthetase [Source:ZFIN;Acc:ZDB-GENE-030131-6325]	ENSDARG00000007955.10	334393	ZDB-GENE-030131-6325	Entrez gene ID import through exact transcript match from gffcompare and abbreviation match	geneAbbrev conflict with Ens99 but matches ZFIN alias
437	LL0000037580	870.825	-0.427678	0.159028	-2.68933	0.00715956	0.409651	chr9	37015850	37019924	-	XLOC_041870			NA		No transcript match by gffcompare	no overlapping transcript based on gffcompare
438	LL0000021345	331.986	0.425206	0.15839	2.68455	0.00726277	0.414608	chr8	33895773	34065573	-	pbx3b	pre-B-cell leukemia homeobox 3b	ENSDARG00000013615.14	58140	ZDB-GENE-000405-3	Entrez gene ID import through exact transcript match from gffcompare and abbreviation match	Ens99 gene ID import through exact transcript match from gffcompare and abbreviation match
439	LL0000022706	269.258	0.492449	0.183569	2.68264	0.0073043	0.416029	chr16	32995882	33005023	+	prss35	serine protease 35	ENSDARG00000100691.2	431759	ZDB-GENE-040704-55	Entrez gene ID import through exact transcript match from gffcompare and abbreviation match	Ens99 gene ID import through exact transcript match from gffcompare and abbreviation match
440	LL0000002326	3.95891	5.48604	2.04664	2.68051	0.00735106	0.417148	chr7	28253644	28258626	+	BX072554.2		ENSDARG00000105561.2	NA		No transcript match by gffcompare	Ens99 gene ID import through exact transcript match from gffcompare and abbreviation match
441	LL0000012963	3993.22	0.238538	0.0890061	2.68002	0.00736173	0.417148	chr9	25330905	25346583	+	itm2bb	integral membrane protein 2Bb	ENSDARG00000041505.8	406248	ZDB-GENE-040426-2139	Entrez gene ID import through exact transcript match from gffcompare and abbreviation match	Ens99 gene ID import through exact transcript match from gffcompare and abbreviation match
442	LL0000015284	111.961	0.745375	0.27818	2.67947	0.00737399	0.417148	chr4	44040589	44046207	-	LOC101886199	"uncharacterized LOC101886199,non-coding"		101886199		Entrez gene ID import through exact transcript match from gffcompare and abbreviation match	no overlapping transcript based on gffcompare
443	LL0000012939	5535.05	0.252229	0.0941995	2.67761	0.00741504	0.418523	chr2	43616256	43636519	-	itgb1b.1	"integrin, beta 1b.1"	ENSDARG00000053232.8	566771	ZDB-GENE-060803-3	Entrez gene ID import through exact transcript match from gffcompare and abbreviation match	Ens99 gene ID import through exact transcript match from gffcompare and abbreviation match
444	LL0000009834	22.2785	1.61886	0.604841	2.67651	0.00743928	0.418945	chr7	60079176	60092321	+	etnppl	ethanolamine-phosphate phospho-lyase	ENSDARG00000035544.8	393421	ZDB-GENE-040426-1133	Entrez gene ID import through exact transcript match from gffcompare and abbreviation match	Ens99 gene ID import through exact transcript match from gffcompare and abbreviation match
445	LL0000004913	105.848	-0.745833	0.278817	-2.67499	0.00747307	0.419903	chr5	25300990	25309551	+	carnmt1	carnosine N-methyltransferase 1	ENSDARG00000102865.2	503765	ZDB-GENE-050306-48	Entrez gene ID import through exact transcript match from gffcompare and abbreviation match	Ens99 gene ID import through exact transcript match from gffcompare and abbreviation match
446	LL0000021204	307.104	0.552124	0.206636	2.67197	0.00754082	0.422759	chr23	3649583	3703608	-	pacsin1a	protein kinase C and casein kinase substrate in neurons 1a	ENSDARG00000032865.9	553559	ZDB-GENE-050522-155	Entrez gene ID import through exact transcript match from gffcompare and abbreviation match	Ens99 gene ID import through exact transcript match from gffcompare and abbreviation match
447	LL0000020031	5882.17	-0.192706	0.0721575	-2.67063	0.00757101	0.423116	chrM	2043	3725	+	NC_002333.4		ENSDARG00000080337.3	NA		No transcript match by gffcompare	Ens99 gene ID import through exact transcript match from gffcompare and abbreviation match
448	LL0000022067	141.347	-0.708348	0.265281	-2.67018	0.00758102	0.423116	chr13	25297257	25305179	-	plaua	"plasminogen activator, urokinase a"	ENSDARG00000075265.5	100008445	ZDB-GENE-090313-278	Entrez gene ID import through exact transcript match from gffcompare and abbreviation match	Ens99 gene ID import through exact transcript match from gffcompare and abbreviation match
449	LL0000020423	91.7732	0.871288	0.326517	2.66843	0.00762073	0.424385	chr9	52411479	52447017	+	nme8	NME/NM23 family member 8	ENSDARG00000098944.2	100037319	ZDB-GENE-070410-39	Entrez gene ID import through exact transcript match from gffcompare and abbreviation match	Ens99 gene ID import through exact transcript match from gffcompare and abbreviation match
450	LL0000003024	26.53	1.43148	0.536849	2.66644	0.00766586	0.425005	chr4	21966094	21969642	+	BX537308.1		ENSDARG00000096999.2	NA			Ens99 gene ID import through exact transcript match from gffcompare and abbreviation match
451	LL0000010988	1911.47	-0.277295	0.103988	-2.66662	0.00766192	0.425005	chr19	32495419	32500373	-	fuca1.1	"alpha-L-fucosidase 1, tandem duplicate 1"	ENSDARG00000035890.6	335494	ZDB-GENE-030131-7434	Entrez gene ID import through exact transcript match from gffcompare and abbreviation match	Ens99 gene ID import through exact transcript match from gffcompare and abbreviation match
452	LL0000006024	563.742	0.638982	0.239856	2.66403	0.0077211	0.42712	chr6	40184235	40312162	-	col7a1	"collagen, type VII, alpha 1"	ENSDARG00000021720.10	100332562	ZDB-GENE-030131-2427	Entrez gene ID import through exact transcript match from gffcompare and abbreviation match	Ens99 gene ID import through exact transcript match from gffcompare and abbreviation match
453	LL0000004868	784.949	-0.307574	0.11582	-2.65562	0.00791626	0.429726	chr11	45122147	45148743	-	cant1b	calcium activated nucleotidase 1b	ENSDARG00000102977.2	445201	ZDB-GENE-040801-114	Entrez gene ID import through exact transcript match from gffcompare and abbreviation match	Ens99 gene ID import through exact transcript match from gffcompare and abbreviation match
454	LL0000006181	357.842	0.446151	0.167888	2.65743	0.00787388	0.429726	chr1	40801448	40818978	+	cpz	carboxypeptidase Z	ENSDARG00000075521.6	557534	ZDB-GENE-090313-267	Entrez gene ID import through exact transcript match from gffcompare and abbreviation match	Ens99 gene ID import through exact transcript match from gffcompare and abbreviation match
455	LL0000011050	1894.75	-0.268262	0.101016	-2.65563	0.0079161	0.429726	chr7	69470142	69478567	+	gabarapb	GABA(A) receptor-associated protein b	ENSDARG00000052082.6	793200	ZDB-GENE-101102-9	Entrez gene ID import through exact transcript match from gffcompare and abbreviation match	Ens99 gene ID import through exact transcript match from gffcompare and abbreviation match
456	LL0000012233	2061.55	-0.271002	0.101892	-2.65969	0.00782122	0.429726	chr2	38271339	38276474	+	homeza	homeobox and leucine zipper encoding a	ENSDARG00000054304.5	368671	ZDB-GENE-030616-592	Entrez gene ID import through exact transcript match from gffcompare and abbreviation match	Ens99 gene ID import through exact transcript match from gffcompare and abbreviation match
457	LL0000013477	65447.7	0.207713	0.0782131	2.65573	0.00791361	0.429726	chr19	5339364	5345932	-	krtt1c19e	keratin type 1 c19e	ENSDARG00000090268.5	553371	ZDB-GENE-050506-95	Entrez gene ID import through exact transcript match from gffcompare and abbreviation match	Ens99 gene ID import through exact transcript match from gffcompare and abbreviation match
458	LL0000018584	285.543	0.476489	0.179058	2.66109	0.00778885	0.429726	chr9	38883388	38993366	+	map2	microtubule-associated protein 2	ENSDARG00000055052.8	450004	ZDB-GENE-041010-118	"partial transcript match; ""j"" class in gffcompare; abbreviation match"	Ens99 gene ID import through exact transcript match from gffcompare and abbreviation match
459	LL0000031533	683.566	0.335174	0.126226	2.65534	0.00792287	0.429726	chr2	32357226	32388253	-	ubtfl	"upstream binding transcription factor, like"	ENSDARG00000038780.6	393978	ZDB-GENE-040426-1159	Entrez gene ID import through exact transcript match from gffcompare and abbreviation match	Ens99 gene ID import through exact transcript match from gffcompare and abbreviation match
460	LL0000031594	18.1171	2.19728	0.826833	2.65746	0.00787324	0.429726	chr18	40447447	40469536	+	ugt5c2	"UDP glucuronosyltransferase 5 family, polypeptide C2"	ENSDARG00000006372.9	751669	ZDB-GENE-060825-206	Entrez gene ID import through exact transcript match from gffcompare and abbreviation match	Ens99 gene ID import through exact transcript match from gffcompare and abbreviation match
461	LL0000040243	3125.02	-0.237206	0.0892277	-2.65844	0.00785036	0.429726	chrUn_KN149816v1	5190	10128	-	slc39a3	solute carrier family 39 member 3	ENSDARG00000101434.2	792986	ZDB-GENE-060315-9	Entrez gene ID import through exact transcript match from gffcompare and abbreviation match	Ens99 gene ID import through exact transcript match from gffcompare and abbreviation match
462	LL0000014195	135.385	0.718179	0.270719	2.65286	0.00798123	0.431954	chrUn_KN150676v1	8745	41339	-	LOC100333913	gamma-aminobutyric acid receptor subunit alpha-3		100333913		Entrez gene ID import through exact transcript match from gffcompare and abbreviation match	no overlapping transcript based on gffcompare
463	LL0000028540	2501.17	0.312	0.117724	2.65026	0.00804296	0.434354	chr25	37366698	37407757	+	slc1a2b	solute carrier family 1 member 2b	ENSDARG00000102453.3	335836	ZDB-GENE-030131-7779	Entrez gene ID import through exact transcript match from gffcompare and abbreviation match	Ens99 gene ID import through exact transcript match from gffcompare and abbreviation match
464	LL0000031568	760.089	-0.34408	0.129869	-2.64945	0.00806238	0.434465	chr17	24445545	24474703	+	ugp2b	UDP-glucose pyrophosphorylase 2b	ENSDARG00000008200.13	334420	ZDB-GENE-030131-6352	Entrez gene ID import through exact transcript match from gffcompare and abbreviation match	Ens99 gene ID import through exact transcript match from gffcompare and abbreviation match
465	LL0000028602	930.712	-0.404518	0.152803	-2.64731	0.00811355	0.436282	chr8	2606067	2616326	-	slc25a25a	solute carrier family 25 member 25a	ENSDARG00000010572.7	406541	ZDB-GENE-040426-2396	"partial transcript match; ""j"" class in gffcompare; abbreviation match"	Ens99 gene ID import through exact transcript match from gffcompare and abbreviation match
466	LL0000020530	321.717	-0.427522	0.16155	-2.64638	0.00813583	0.436542	chr8	19489854	19500354	+	npl	N-acetylneuraminate pyruvate lyase (dihydrodipicolinate synthase)	ENSDARG00000009390.10	100148292	ZDB-GENE-030131-926	Entrez gene ID import through exact transcript match from gffcompare and abbreviation match	Ens99 gene ID import through exact transcript match from gffcompare and abbreviation match
467	LL0000020231	249.547	0.484469	0.183231	2.64403	0.00819258	0.438001	chr5	23117630	23132395	+	nexmifa	neurite extension and migration factor a	ENSDARG00000089271.4	101882707	ZDB-GENE-110411-102	Ens99 gene ID import through exact transcript match from gffcompare; abbrev conflict matches ZFIN alias	Ens99 gene ID import through exact transcript match from gffcompare and abbreviation match
468	LL0000025879	55.2998	0.977457	0.369818	2.64308	0.00821559	0.438001	chr16	16554687	16590780	-	si:ch211-257p13.3	si:ch211-257p13.3	ENSDARG00000053431.7	793121	ZDB-GENE-110914-108	Entrez gene ID import through exact transcript match from gffcompare and abbreviation match	Ens99 gene ID import through exact transcript match from gffcompare and abbreviation match
469	LL0000028510	391.634	0.471137	0.178215	2.64364	0.00820203	0.438001	chr8	24744988	24779911	+	slc16a4	solute carrier family 16 member 4	ENSDARG00000042807.7	567144	ZDB-GENE-070112-602	Entrez gene ID import through exact transcript match from gffcompare and abbreviation match	Ens99 gene ID import through exact transcript match from gffcompare and abbreviation match
470	LL0000003888	93.3617	0.842296	0.319239	2.63845	0.00832853	0.439322	chr16	51310858	51331968	+	C1orf232	testis development-related protein-like [Source:NCBI gene;Acc:101883133]	ENSDARG00000103312.2	101883133		geneAbbrevConflict; gffcompare transcript match; overlap gene coordinates >90%	Ens99 gene ID import through exact transcript match from gffcompare and abbreviation match
471	LL0000018410	165.26	0.591012	0.224119	2.63704	0.00836335	0.439322	chr6	43076516	43092175	-	lrrn1	leucine rich repeat neuronal 1	ENSDARG00000060115.7	568527	ZDB-GENE-071126-1	Entrez gene ID import through exact transcript match from gffcompare and abbreviation match	Ens99 gene ID import through exact transcript match from gffcompare and abbreviation match
472	LL0000024678	159.326	0.598509	0.226901	2.63776	0.00834566	0.439322	chr19	10217512	10243859	-	shisa7b	shisa family member 7	ENSDARG00000063144.8	100034520	ZDB-GENE-060503-31	Entrez gene ID import through exact transcript match from gffcompare and abbreviation match	Ens99 gene ID import through exact transcript match from gffcompare and abbreviation match
473	LL0000024780	113.527	0.664881	0.252071	2.63768	0.00834757	0.439322	chr25	37126783	37139980	+	si:ch1073-174d20.1	si:ch1073-174d20.1	ENSDARG00000090108.3	793697	ZDB-GENE-121214-359	Entrez gene ID import through exact transcript match from gffcompare and abbreviation match	Ens99 gene ID import through exact transcript match from gffcompare and abbreviation match
474	LL0000028876	43.9846	1.1638	0.440883	2.63971	0.00829763	0.439322	chr21	27041063	27186417	-	slc8a4a	solute carrier family 8 member 4a	ENSDARG00000055154.7	568512	ZDB-GENE-060110-2	Entrez gene ID import through exact transcript match from gffcompare and abbreviation match	Ens99 gene ID import through exact transcript match from gffcompare and abbreviation match
475	LL0000029155	409.793	0.445306	0.168598	2.64123	0.00826049	0.439322	chr14	29807097	29906209	-	sorbs2b	sorbin and SH3 domain containing 2b	ENSDARG00000061603.8	563408	ZDB-GENE-070308-3	Entrez gene ID import through exact transcript match from gffcompare and abbreviation match	Ens99 gene ID import through exact transcript match from gffcompare and abbreviation match
476	LL0000031439	9456.2	-0.192119	0.0727809	-2.63969	0.00829809	0.439322	chr23	20640484	20664621	+	uba1	ubiquitin-like modifier activating enzyme 1	ENSDARG00000037559.7	406335	ZDB-GENE-040426-2009	Entrez gene ID import through exact transcript match from gffcompare and abbreviation match	Ens99 gene ID import through exact transcript match from gffcompare and abbreviation match
477	LL0000001597	684.591	0.325731	0.123689	2.63347	0.0084518	0.440826	chr4	16076704	16124500	-	atp2b1a	ATPase plasma membrane Ca2+ transporting 1a	ENSDARG00000012684.13	378746	ZDB-GENE-030925-29	Entrez gene ID import through exact transcript match from gffcompare and abbreviation match	Ens99 gene ID import through exact transcript match from gffcompare and abbreviation match
478	LL0000001839	166.107	0.668284	0.253876	2.63233	0.00848017	0.440826	chr17	18117029	18180747	+	bcl11ba	BAF chromatin remodeling complex subunit BCL11B a	ENSDARG00000062510.9	100093707	ZDB-GENE-061207-62	Entrez gene ID import through exact transcript match from gffcompare and abbreviation match	Ens99 gene ID import through exact transcript match from gffcompare and abbreviation match
479	LL0000023309	4443.67	-0.21022	0.0798821	-2.63162	0.00849776	0.440826	chr11	10909149	10960409	+	rbms1a	"RNA binding motif, single stranded interacting protein 1a"	ENSDARG00000074023.4	564994	ZDB-GENE-030131-4967	Entrez gene ID import through exact transcript match from gffcompare and abbreviation match	Ens99 gene ID import through exact transcript match from gffcompare and abbreviation match
480	LL0000029034	629.45	-0.356923	0.135482	-2.63447	0.00842694	0.440826	chr11	25251493	25257596	-	snai1a	snail family zinc finger 1a	ENSDARG00000056995.8	30273	ZDB-GENE-990415-255	Entrez gene ID import through exact transcript match from gffcompare and abbreviation match	Ens99 gene ID import through exact transcript match from gffcompare and abbreviation match
481	LL0000030653	1196.77	0.336259	0.127702	2.63315	0.00845958	0.440826	chr25	24250247	24271101	+	tmem86a	transmembrane protein 86A	ENSDARG00000044034.6	541385	ZDB-GENE-050320-81	Entrez gene ID import through exact transcript match from gffcompare and abbreviation match	Ens99 gene ID import through exact transcript match from gffcompare and abbreviation match
482	LL0000039173	686.96	-0.342786	0.130238	-2.63199	0.00848866	0.440826	chr21	34835809	34844316	-	zgc:56585	zgc:56585	ENSDARG00000026236.9	393297	ZDB-GENE-040426-1084	Entrez gene ID import through exact transcript match from gffcompare and abbreviation match	Ens99 gene ID import through exact transcript match from gffcompare and abbreviation match
483	LL0000001906	53.6789	-0.989021	0.37605	-2.63002	0.00853791	0.441992	chr4	18842986	18846611	+	bik	BCL2 interacting killer	ENSDARG00000045549.8	564030	ZDB-GENE-041210-181	Entrez gene ID import through exact transcript match from gffcompare and abbreviation match	Ens99 gene ID import through exact transcript match from gffcompare and abbreviation match
484	LL0000024149	1694.84	0.308533	0.11737	2.62872	0.00857057	0.442766	chr16	22681818	22683386	-	s100t	S100 calcium binding protein T	ENSDARG00000055589.7	541368	ZDB-GENE-050320-61	Entrez gene ID import through exact transcript match from gffcompare and abbreviation match	Ens99 gene ID import through exact transcript match from gffcompare and abbreviation match
485	LL0000013649	268.702	0.525206	0.199911	2.6272	0.00860914	0.443841	chr15	27702442	27711765	-	lhx1a	LIM homeobox 1a	ENSDARG00000014018.6	30463	ZDB-GENE-980526-347	Entrez gene ID import through exact transcript match from gffcompare and abbreviation match	Ens99 gene ID import through exact transcript match from gffcompare and abbreviation match
486	LL0000009327	439.331	0.374487	0.142751	2.62336	0.00870668	0.445784	chr6	7249453	7280302	+	dzip1	DAZ interacting zinc finger protein 1	ENSDARG00000000943.12	402875	ZDB-GENE-040526-1	Entrez gene ID import through exact transcript match from gffcompare and abbreviation match	Ens99 gene ID import through exact transcript match from gffcompare and abbreviation match
487	LL0000011147	1152.41	0.282736	0.107748	2.62406	0.00868883	0.445784	chr5	44455754	44497342	-	gas1a	growth arrest-specific 1a	ENSDARG00000077298.5	796318	ZDB-GENE-050302-155	Entrez gene ID import through exact transcript match from gffcompare and abbreviation match	Ens99 gene ID import through exact transcript match from gffcompare and abbreviation match
488	LL0000022621	5727.81	-0.276496	0.105416	-2.62291	0.00871814	0.445784	chr3	32356833	32363021	-	prmt1	protein arginine methyltransferase 1	ENSDARG00000010246.10	321974	ZDB-GENE-030131-693	Entrez gene ID import through exact transcript match from gffcompare and abbreviation match	Ens99 gene ID import through exact transcript match from gffcompare and abbreviation match
489	LL0000038739	26.7466	1.48676	0.566625	2.62389	0.00869326	0.445784	chr2	36914408	36918709	-	zgc:153654	zgc:153654	ENSDARG00000060322.7	565601	ZDB-GENE-060929-1102	Entrez gene ID import through exact transcript match from gffcompare and abbreviation match	Ens99 gene ID import through exact transcript match from gffcompare and abbreviation match
490	LL0000018128	35.6779	1.26955	0.484482	2.62042	0.00878222	0.447232	chr6	55101448	55197776	+	LOC559637	synaptotagmin-2-like		559637		Entrez gene ID import through exact transcript match from gffcompare and abbreviation match	multiple overlapping gene/transcript annotations preventing unambiguous assignment of Ens99 gene ID
491	LL0000028455	1725.17	-0.25344	0.0967119	-2.62057	0.00877825	0.447232	chr11	25781950	25829856	-	skib	v-ski avian sarcoma viral oncogene homolog b	ENSDARG00000008034.11	30113	ZDB-GENE-990715-10	Entrez gene ID import through exact transcript match from gffcompare and abbreviation match	Ens99 gene ID import through exact transcript match from gffcompare and abbreviation match
492	LL0000023745	1372.02	-0.292269	0.111616	-2.61852	0.00883128	0.448092	chr13	7049201	7065999	+	rnaset2	ribonuclease T2	ENSDARG00000036282.8	791890	ZDB-GENE-030131-2513	Entrez gene ID import through exact transcript match from gffcompare and abbreviation match	Ens99 gene ID import through exact transcript match from gffcompare and abbreviation match
493	LL0000032168	681.888	0.345096	0.131798	2.61838	0.00883496	0.448092	chr2	58743776	58759108	-	wu:fj49a02	wu:fj49a02		100333916	ZDB-GENE-030131-8055	Entrez gene ID import through exact transcript match from gffcompare and abbreviation match	no overlapping transcript based on gffcompare
494	LL0000038826	181.559	-0.623915	0.23843	-2.61676	0.00887678	0.449301	chr17	20569735	20588063	+	zgc:162183	zgc:162183	ENSDARG00000074663.5	100037314	ZDB-GENE-070410-30	Entrez gene ID import through exact transcript match from gffcompare and abbreviation match	Ens99 gene ID import on matching gene abbreviation and > 0.8 gene coordinate overlap using intersectBed
495	LL0000010704	9.49067	-3.06803	1.17328	-2.61491	0.00892514	0.450837	chr16	21737897	21747769	+	FP085428.1	si:ch211-154o6.4 [Source:NCBI gene;Acc:335834]	ENSDARG00000099965.2	335834		geneAbbrevConflict; gffcompare transcript match; overlap gene coordinates >90%	Ens99 gene ID import through exact transcript match from gffcompare and abbreviation match
496	LL0000010446	506.648	0.522701	0.200083	2.61242	0.00899033	0.451537	chr2	45643122	45652375	+	fndc7rs4	"fibronectin type III domain containing 7, related sequence 4"	ENSDARG00000092813.3	100319971	ZDB-GENE-070912-648	"Partial transcript match;""k"" classification in gffcompare"	Ens99 gene ID import through exact transcript match from gffcompare and abbreviation match
497	LL0000010849	2638.36	0.430926	0.16496	2.61231	0.00899318	0.451537	chr5	38837164	39086779	+	fras1	Fraser extracellular matrix complex subunit 1	ENSDARG00000054619.8	563428	ZDB-GENE-060526-68	Entrez gene ID import through exact transcript match from gffcompare and abbreviation match	Ens99 gene ID import through exact transcript match from gffcompare and abbreviation match
498	LL0000012172	1791.75	0.33395	0.127808	2.61292	0.00897733	0.451537	chr7	25913225	25918281	+	hmgb3a	high mobility group box 3a	ENSDARG00000056725.8	561025	ZDB-GENE-050428-1	Entrez gene ID import through exact transcript match from gffcompare and abbreviation match	Ens99 gene ID import through exact transcript match from gffcompare and abbreviation match
499	LL0000029053	431.192	0.455185	0.174435	2.60948	0.0090679	0.454376	chr14	50770273	50804738	+	sncb	"synuclein, beta"	ENSDARG00000104945.3	393944	ZDB-GENE-040426-1615	Entrez gene ID import through exact transcript match from gffcompare and abbreviation match	Ens99 gene ID import through exact transcript match from gffcompare and abbreviation match
500	LL0000008717	82.6624	0.796876	0.305726	2.60651	0.0091471	0.457428	chr15	32821392	32891268	+	dclk1b	doublecortin-like kinase 1b	ENSDARG00000104664.2	100151759	ZDB-GENE-080516-7	Entrez gene ID import through exact transcript match from gffcompare and abbreviation match	Ens99 gene ID import through exact transcript match from gffcompare and abbreviation match
501	LL0000019907	1221.79	0.356846	0.136944	2.60578	0.00916665	0.457491	chr2	30916164	30960043	+	myom1a	myomesin 1a (skelemin)	ENSDARG00000061249.8	558671	ZDB-GENE-030131-2856	Entrez gene ID import through exact transcript match from gffcompare and abbreviation match	Ens99 gene ID import through exact transcript match from gffcompare and abbreviation match
502	LL0000005842	5610.76	0.242997	0.0933302	2.60363	0.0092243	0.459451	chr20	39260475	39273993	-	clu	clusterin	ENSDARG00000010434.13	393775	ZDB-GENE-040426-1774	Entrez gene ID import through exact transcript match from gffcompare and abbreviation match	Ens99 gene ID import through exact transcript match from gffcompare and abbreviation match
503	LL0000019772	99.7283	-0.789966	0.30358	-2.60217	0.00926363	0.460493	chr5	19494198	19509695	+	mvk	mevalonate kinase	ENSDARG00000004130.8	492477	ZDB-GENE-041114-37	Entrez gene ID import through exact transcript match from gffcompare and abbreviation match	Ens99 gene ID import through exact transcript match from gffcompare and abbreviation match
504	LL0000000368	301.42	0.451018	0.173527	2.59912	0.00934631	0.463232	chr11	7432533	7737642	+	adgrl2a	adhesion G protein-coupled receptor L2a	ENSDARG00000069356.5	57987	ZDB-GENE-000607-49	Entrez gene ID import through exact transcript match from gffcompare and abbreviation match	Ens99 gene ID import through exact transcript match from gffcompare and abbreviation match
505	LL0000012264	238.732	0.519235	0.199842	2.59822	0.00937076	0.463232	chr3	23687838	23690657	+	hoxb8a	homeobox B8a	ENSDARG00000056027.7	30343	ZDB-GENE-990415-108	Entrez gene ID import through exact transcript match from gffcompare and abbreviation match	Ens99 gene ID import through exact transcript match from gffcompare and abbreviation match
506	LL0000024594	520.58	-0.346426	0.133339	-2.59809	0.00937431	0.463232	chr24	23758510	23784791	-	sgk3	serum/glucocorticoid regulated kinase family member 3	ENSDARG00000062460.5	564523	ZDB-GENE-070424-62	Entrez gene ID import through exact transcript match from gffcompare and abbreviation match	Ens99 gene ID import through exact transcript match from gffcompare and abbreviation match
507	LL0000018451	1273.75	-0.273228	0.105212	-2.59692	0.00940632	0.463246	chr10	23099365	23143104	+	LTN1	si:dkey-175g6.5 [Source:ZFIN;Acc:ZDB-GENE-091204-127]	ENSDARG00000003984.10	100000122	ZDB-GENE-091204-127	geneAbbrevConflict; gffcompare transcript match; overlap gene coordinates >90%	Ens99 gene ID import through exact transcript match from gffcompare and abbreviation match
508	LL0000018640	3352.13	-0.237578	0.091506	-2.59631	0.00942298	0.463246	chr18	39170127	39288894	-	mapk6	mitogen-activated protein kinase 6	ENSDARG00000032103.10	565830	ZDB-GENE-050420-7	Entrez gene ID import through exact transcript match from gffcompare and abbreviation match	Ens99 gene ID import through exact transcript match from gffcompare and abbreviation match
509	LL0000039649	832.293	0.320668	0.123521	2.59605	0.00943017	0.463246	chr19	31943553	32042152	-	znf704	zinc finger protein 704	ENSDARG00000061718.6	560056	ZDB-GENE-060503-775	Entrez gene ID import through exact transcript match from gffcompare and abbreviation match	Ens99 gene ID import through exact transcript match from gffcompare and abbreviation match
510	LL0000012064	723.324	-0.308871	0.119051	-2.59444	0.00947463	0.463515	chr18	17600570	17611849	+	herpud1	"homocysteine-inducible, endoplasmic reticulum stress-inducible, ubiquitin-like domain member 1"	ENSDARG00000024314.12	565499	ZDB-GENE-050913-47	Entrez gene ID import through exact transcript match from gffcompare and abbreviation match	Ens99 gene ID import through exact transcript match from gffcompare and abbreviation match
511	LL0000016658	680.582	0.9839	0.379323	2.59383	0.00949126	0.463515	chr4	77701172	77707095	+	LOC108183529	uncharacterized LOC108183529		108183529		Entrez gene ID import through exact transcript match from gffcompare and abbreviation match	no overlapping transcript based on gffcompare
512	LL0000031323	556.898	-0.346107	0.133434	-2.59385	0.00949087	0.463515	chr13	15914442	15929467	-	ttl	tubulin tyrosine ligase	ENSDARG00000062418.8	767687	ZDB-GENE-060929-608	Entrez gene ID import through exact transcript match from gffcompare and abbreviation match	Ens99 gene ID import through exact transcript match from gffcompare and abbreviation match
513	LL0000006299	1565.67	-0.265371	0.102371	-2.59226	0.00953478	0.464732	chr7	51219008	51249535	-	CR354588.1	insulin receptor substrate 2-B-like [Source:NCBI gene;Acc:794462]	ENSDARG00000105693.2	794462		geneAbbrevConflict; gffcompare transcript match; overlap gene coordinates >90%	Ens99 gene ID import through exact transcript match from gffcompare and abbreviation match
514	LL0000021319	242.534	0.538203	0.207793	2.5901	0.00959489	0.465846	chr13	29769734	29805529	+	pax2a	paired box 2a	ENSDARG00000028148.10	30425	ZDB-GENE-990415-8	Entrez gene ID import through exact transcript match from gffcompare and abbreviation match	Ens99 gene ID import through exact transcript match from gffcompare and abbreviation match
515	LL0000027799	4.26282	-4.47034	1.72553	-2.5907	0.00957807	0.465846	chr4	77651736	77657505	-	si:dkey-61p9.6	si:dkey-61p9.6 [Source:ZFIN;Acc:ZDB-GENE-030131-8896]	ENSDARG00000068869.6	559031	ZDB-GENE-061009-21	Entrez gene ID import through exact transcript match from gffcompare and abbreviation match	geneAbbrevConflict; gffcompare transcript match; overlap gene coordinates >90%
516	LL0000009289	305.914	-0.505395	0.195182	-2.58936	0.00961553	0.465943	chr21	20112493	20120562	-	dusp4	dual specificity phosphatase 4	ENSDARG00000044688.5	394146	ZDB-GENE-040426-709	Entrez gene ID import through exact transcript match from gffcompare and abbreviation match	Ens99 gene ID import through exact transcript match from gffcompare and abbreviation match
517	LL0000018478	3195.93	-0.256683	0.0993736	-2.58301	0.00979436	0.473691	chr19	43884120	43902548	+	lypla2	lysophospholipase 2	ENSDARG00000053656.8	393722	ZDB-GENE-040426-1715	Entrez gene ID import through exact transcript match from gffcompare and abbreviation match	Ens99 gene ID import through exact transcript match from gffcompare and abbreviation match
518	LL0000004685	256.831	-0.492315	0.190959	-2.57812	0.00993396	0.476785	chrUn_KN150470v1	1	2026	+	CABZ01109604.1	TRYPTOPHAN TRNA LIGASE EC_6.1.1.2 TRYPTOPHANYL TRNA SYNTHETASE TRPRS	ENSDARG00000104659.2	393745		geneAbbrevConflict; gffcompare transcript match; overlap gene coordinates >90%	Ens99 gene ID import through exact transcript match from gffcompare and abbreviation match
519	LL0000011012	1924.57	0.289588	0.112326	2.5781	0.00993462	0.476785	chr16	24601138	24642894	-	fxyd6l	FXYD domain containing ion transport regulator 6 like	ENSDARG00000097057.3	566443	ZDB-GENE-071205-8	Entrez gene ID import through exact transcript match from gffcompare and abbreviation match	Ens99 gene ID import through exact transcript match from gffcompare and abbreviation match
520	LL0000021413	48.7145	1.45855	0.565429	2.57955	0.00989305	0.476785	chr14	1889679	2059203	-	pcdh2g8	protocadherin 2 gamma 8		554056	ZDB-GENE-050610-30	Entrez gene ID import through exact transcript match from gffcompare and abbreviation match	multiple overlapping gene/transcript annotations preventing unambiguous assignment of Ens99 gene ID
521	LL0000031231	403.334	-0.422441	0.163829	-2.57855	0.00992169	0.476785	chr9	22929675	22939510	+	tsn	translin	ENSDARG00000041830.6	334107	ZDB-GENE-030131-6039	Entrez gene ID import through exact transcript match from gffcompare and abbreviation match	Ens99 gene ID import through exact transcript match from gffcompare and abbreviation match
522	LL0000022975	878.724	0.371863	0.144426	2.57477	0.0100306	0.48047	chr21	28445045	28474340	+	pygma	"phosphorylase, glycogen, muscle A"	ENSDARG00000055518.5	553655	ZDB-GENE-050522-482	Entrez gene ID import through exact transcript match from gffcompare and abbreviation match	Ens99 gene ID import through exact transcript match from gffcompare and abbreviation match
523	LL0000038547	325.381	-0.46192	0.179617	-2.5717	0.0101202	0.483833	chr11	39105019	39112255	+	zgc:112255	zgc:112255	ENSDARG00000071211.5	553695	ZDB-GENE-050522-57	Entrez gene ID import through exact transcript match from gffcompare and abbreviation match	geneAbbrevConflict; gffcompare transcript match; overlap gene coordinates >90%
524	LL0000023641	345.568	-0.681628	0.265246	-2.5698	0.0101758	0.485563	chr6	36381503	36392404	+	rhcgl1	"Rh family, C glycoprotein, like 1"	ENSDARG00000007080.9	563826	ZDB-GENE-060209-2	Entrez gene ID import through exact transcript match from gffcompare and abbreviation match	Ens99 gene ID import through exact transcript match from gffcompare and abbreviation match
525	LL0000011064	51.1347	0.953789	0.371499	2.56741	0.0102463	0.487996	chr6	38361782	38426983	-	gabra5	"gamma-aminobutyric acid (GABA) A receptor, alpha 5"	ENSDARG00000070730.6	799124	ZDB-GENE-081104-30	Entrez gene ID import through exact transcript match from gffcompare and abbreviation match	Ens99 gene ID import through exact transcript match from gffcompare and abbreviation match
526	LL0000011429	618.744	0.399212	0.15561	2.56546	0.0103038	0.488873	chr19	32472213	32487751	-	gmpr	guanosine monophosphate reductase	ENSDARG00000016160.8	553639	ZDB-GENE-050522-48	Entrez gene ID import through exact transcript match from gffcompare and abbreviation match	Ens99 gene ID import through exact transcript match from gffcompare and abbreviation match
527	LL0000028690	116.266	0.762521	0.297175	2.5659	0.010291	0.488873	chr6	60142619	60147517	-	slc32a1	solute carrier family 32 member 1	ENSDARG00000059775.7	798575	ZDB-GENE-061201-1	Entrez gene ID import through exact transcript match from gffcompare and abbreviation match	Ens99 gene ID import through exact transcript match from gffcompare and abbreviation match
528	LL0000039118	285.856	0.596715	0.232756	2.56369	0.0103566	0.490446	chr5	51102010	51104671	+	zgc:194398	zgc:194398	ENSDARG00000078250.2	100189615	ZDB-GENE-081022-111	Entrez gene ID import through exact transcript match from gffcompare and abbreviation match	Ens99 gene ID import through exact transcript match from gffcompare and abbreviation match
529	LL0000022686	495.171	0.413699	0.161483	2.56187	0.0104111	0.492099	chr25	31388074	31396479	-	prr33	proline rich 33	ENSDARG00000097224.3	101886780	ZDB-GENE-030131-5326	Entrez gene ID import through exact transcript match from gffcompare and abbreviation match	Ens99 gene ID import through exact transcript match from gffcompare and abbreviation match
530	LL0000020739	1961.85	-0.243883	0.095247	-2.56054	0.0104511	0.493054	chr15	30126971	30137911	+	nufip2	nuclear FMR1 interacting protein 2	ENSDARG00000069066.5	492366	ZDB-GENE-041111-7	Entrez gene ID import through exact transcript match from gffcompare and abbreviation match	Ens99 gene ID import through exact transcript match from gffcompare and abbreviation match
531	LL0000019362	46.8521	1.35544	0.529622	2.55926	0.0104894	0.493515	chr21	1031105	1037859	-	mlana	melan-A		110438214	ZDB-GENE-171207-1	Entrez gene ID import through exact transcript match from gffcompare and abbreviation match	no overlapping transcript based on gffcompare
532	LL0000019430	124.196	0.705057	0.275531	2.5589	0.0105003	0.493515	chr7	40638210	40641006	+	mnx1	motor neuron and pancreas homeobox 1	ENSDARG00000035984.6	405399	ZDB-GENE-040409-1	Entrez gene ID import through exact transcript match from gffcompare and abbreviation match	Ens99 gene ID import through exact transcript match from gffcompare and abbreviation match
533	LL0000024275	2597.81	0.227463	0.0889378	2.55755	0.0105411	0.494502	chr9	17306106	17335929	+	scel	sciellin	ENSDARG00000034677.8	368684	ZDB-GENE-030616-15	Entrez gene ID import through exact transcript match from gffcompare and abbreviation match	Ens99 gene ID import through exact transcript match from gffcompare and abbreviation match
534	LL0000022039	710.11	0.380667	0.148936	2.55592	0.0105909	0.49498	chr6	54711306	54754042	+	pkp1b	plakophilin 1b	ENSDARG00000052705.6	797838	ZDB-GENE-030131-417	Entrez gene ID import through exact transcript match from gffcompare and abbreviation match	Ens99 gene ID import through exact transcript match from gffcompare and abbreviation match
535	LL0000028438	179.199	0.54384	0.212776	2.55593	0.0105905	0.49498	chr13	10232695	10235565	+	six2a	SIX homeobox 2a	ENSDARG00000058004.5	83415	ZDB-GENE-010412-1	Entrez gene ID import through exact transcript match from gffcompare and abbreviation match	Ens99 gene ID import through exact transcript match from gffcompare and abbreviation match
536	LL0000038531	12218.2	-0.339775	0.132981	-2.55507	0.0106166	0.495255	chr1	45173421	45177401	-	zgc:111983	zgc:111983	ENSDARG00000006588.9	550501	ZDB-GENE-050417-335	Entrez gene ID import through exact transcript match from gffcompare and abbreviation match	Ens99 gene ID import through exact transcript match from gffcompare and abbreviation match
537	LL0000010324	10.1235	3.84963	1.50814	2.55256	0.0106934	0.497911	chr1	25669799	25679383	-	fgg	fibrinogen gamma chain	ENSDARG00000037281.7	406327	ZDB-GENE-040426-1998	Entrez gene ID import through exact transcript match from gffcompare and abbreviation match	Ens99 gene ID import through exact transcript match from gffcompare and abbreviation match
538	LL0000005419	98.0234	0.808741	0.317124	2.55023	0.0107651	0.500315	chr21	12076690	12332748	-	celf4	"CUGBP, Elav-like family member 4"	ENSDARG00000070045.7	436835	ZDB-GENE-040718-300	Entrez gene ID import through exact transcript match from gffcompare and abbreviation match	Ens99 gene ID import through exact transcript match from gffcompare and abbreviation match
539	LL0000010085	202.007	0.528448	0.207584	2.5457	0.0109058	0.505254	chr19	30633453	30684874	+	fam49al	"family with sequence similarity 49 member A, like"	ENSDARG00000035907.7	445212	ZDB-GENE-040801-125	Entrez gene ID import through exact transcript match from gffcompare and abbreviation match	Ens99 gene ID import through exact transcript match from gffcompare and abbreviation match
540	LL0000012545	1333.5	0.332448	0.130716	2.5433	0.0109812	0.505254	chr9	46820636	46842179	-	igfbp5b	insulin-like growth factor binding protein 5b	ENSDARG00000025348.10	403039	ZDB-GENE-040319-2	Entrez gene ID import through exact transcript match from gffcompare and abbreviation match	Ens99 gene ID import through exact transcript match from gffcompare and abbreviation match
541	LL0000018686	1919.38	-0.254678	0.100107	-2.54406	0.0109571	0.505254	chr6	58921240	58985858	-	mars	methionyl-tRNA synthetase [Source:ZFIN;Acc:ZDB-GENE-030219-83]	ENSDARG00000034396.10	338183	ZDB-GENE-030219-83	Entrez gene ID import through exact transcript match from gffcompare and abbreviation match	geneAbbrev conflict with Ens99 but matches ZFIN alias
542	LL0000029424	944.556	-0.32622	0.128205	-2.54453	0.0109425	0.505254	chr15	28545143	28587490	-	ssh2a	slingshot protein phosphatase 2a	ENSDARG00000088440.4	325085	ZDB-GENE-030131-3810	Entrez gene ID import through exact transcript match from gffcompare and abbreviation match	Ens99 gene ID import through exact transcript match from gffcompare and abbreviation match
543	LL0000029442	65.2785	0.971185	0.381915	2.54293	0.0109926	0.505254	chr12	1552120	1563283	-	sstr2a	somatostatin receptor 2a	ENSDARG00000059090.5	100333578	ZDB-GENE-140130-1	Entrez gene ID import through exact transcript match from gffcompare and abbreviation match	Ens99 gene ID import through exact transcript match from gffcompare and abbreviation match
544	LL0000029509	898.155	-0.400326	0.157287	-2.54519	0.0109218	0.505254	chr14	33270387	33278084	-	stard14	START domain containing 14	ENSDARG00000031929.7	100001416	ZDB-GENE-040426-963	Entrez gene ID import through exact transcript match from gffcompare and abbreviation match	Ens99 gene ID import through exact transcript match from gffcompare and abbreviation match
545	LL0000016327	21.7273	-2.02578	0.796956	-2.54189	0.0110254	0.505834	chr15	19066375	19071522	-	LOC108179296	"uncharacterized LOC108179296,non-coding"		108179296		Entrez gene ID import through exact transcript match from gffcompare and abbreviation match	multiple overlapping gene/transcript annotations preventing unambiguous assignment of Ens99 gene ID
546	LL0000031554	5697.59	-0.213392	0.0839818	-2.54093	0.0110558	0.506298	chr10	36662640	36673388	+	ucp2	uncoupling protein 2	ENSDARG00000043154.8	555812	ZDB-GENE-990708-8	Entrez gene ID import through exact transcript match from gffcompare and abbreviation match	Ens99 gene ID import through exact transcript match from gffcompare and abbreviation match
547	LL0000012461	213.561	0.546348	0.215106	2.5399	0.0110883	0.50686	chr20	29784927	29787210	-	id2b	inhibitor of DNA binding 2b	ENSDARG00000029544.6	321364	ZDB-GENE-030131-15	Entrez gene ID import through exact transcript match from gffcompare and abbreviation match	Ens99 gene ID import through exact transcript match from gffcompare and abbreviation match
548	LL0000000959	177.626	0.586389	0.231989	2.52766	0.0114825	0.507219	chr2	31891226	31937032	-	amph	amphiphysin	ENSDARG00000007663.9	393804	ZDB-GENE-040426-1711	Entrez gene ID import through exact transcript match from gffcompare and abbreviation match	Ens99 gene ID import through exact transcript match from gffcompare and abbreviation match
549	LL0000001844	594.141	-0.323193	0.127607	-2.53272	0.0113181	0.507219	chr13	47353971	47403443	-	bcl2l11	BCL2 like 11	ENSDARG00000079144.5	100190951	ZDB-GENE-081008-1	Entrez gene ID import through exact transcript match from gffcompare and abbreviation match	Ens99 gene ID import through exact transcript match from gffcompare and abbreviation match
550	LL0000007240	23.6142	-1.61916	0.640817	-2.52671	0.0115136	0.507219	chr21	23839366	23910156	-	CR936479.1		ENSDARG00000117523.1	NA		No transcript match by gffcompare	Ens99 gene ID import through exact transcript match from gffcompare and abbreviation match
551	LL0000010016	113.74	0.664185	0.262533	2.52991	0.0114091	0.507219	chr5	51079504	51096579	+	fam169aa	family with sequence similarity 169 member Aa	ENSDARG00000059719.5	751650	ZDB-GENE-060825-117	"partial transcript match; ""j"" class in gffcompare; abbreviation match"	Ens99 gene ID import through exact transcript match from gffcompare and abbreviation match
552	LL0000011099	576.338	-0.334802	0.13217	-2.53312	0.0113052	0.507219	chr20	4768551	4797163	-	galca	galactosylceramidase a	ENSDARG00000037064.6	449649	ZDB-GENE-040724-243	Entrez gene ID import through exact transcript match from gffcompare and abbreviation match	Ens99 gene ID import through exact transcript match from gffcompare and abbreviation match
553	LL0000011896	2277.86	0.344562	0.135876	2.53586	0.011217	0.507219	chr24	37567029	37568359	-	h1f0	"H1 histone family, member 0 [Source:ZFIN;Acc:ZDB-GENE-030131-337]"	ENSDARG00000038559.7	321618	ZDB-GENE-030131-337	Entrez gene ID import through exact transcript match from gffcompare and abbreviation match	geneAbbrev conflict with Ens99 but matches ZFIN alias
554	LL0000013199	108.655	0.712398	0.281063	2.53466	0.0112557	0.507219	chr13	27373609	27624615	-	kcnq5a	"potassium voltage-gated channel, KQT-like subfamily, member 5a"	ENSDARG00000069954.6	556841	ZDB-GENE-090312-185	Entrez gene ID import through exact transcript match from gffcompare and abbreviation match	Ens99 gene ID import through exact transcript match from gffcompare and abbreviation match
555	LL0000019767	1262.31	0.299	0.118296	2.52757	0.0114856	0.507219	chr20	44372745	44460789	-	mut	methylmalonyl CoA mutase	ENSDARG00000060554.6	569581	ZDB-GENE-010430-3	Entrez gene ID import through exact transcript match from gffcompare and abbreviation match	Ens99 gene ID import through exact transcript match from gffcompare and abbreviation match
556	LL0000020637	167.128	0.608634	0.240678	2.52883	0.0114444	0.507219	chr12	24342303	24640339	+	nrxn1a	neurexin 1a	ENSDARG00000061647.9	565531	ZDB-GENE-070206-1	Entrez gene ID import through exact transcript match from gffcompare and abbreviation match	Ens99 gene ID import through exact transcript match from gffcompare and abbreviation match
557	LL0000021325	147.195	0.631181	0.248703	2.5379	0.0111521	0.507219	chr25	15029041	15049781	-	pax6a	paired box 6a	ENSDARG00000103379.2	30567	ZDB-GENE-990415-200	Entrez gene ID import through exact transcript match from gffcompare and abbreviation match	Ens99 gene ID import through exact transcript match from gffcompare and abbreviation match
558	LL0000021646	960.25	-0.347871	0.137615	-2.52785	0.0114764	0.507219	chr13	31393192	31397987	-	pgam1a	phosphoglycerate mutase 1a	ENSDARG00000005423.10	323107	ZDB-GENE-030131-1827	Entrez gene ID import through exact transcript match from gffcompare and abbreviation match	Ens99 gene ID import through exact transcript match from gffcompare and abbreviation match
559	LL0000022700	4374.45	-0.239151	0.0945029	-2.53062	0.0113861	0.507219	chr2	23165250	23172708	-	prrx1a	paired related homeobox 1a	ENSDARG00000033971.5	406431	ZDB-GENE-020905-5	Entrez gene ID import through exact transcript match from gffcompare and abbreviation match	Ens99 gene ID import through exact transcript match from gffcompare and abbreviation match
560	LL0000023886	1140.83	-0.309804	0.122311	-2.53293	0.0113115	0.507219	chr20	150890	154989	-	rpf2	ribosome production factor 2 homolog	ENSDARG00000043960.5	406587	ZDB-GENE-040426-2501	Entrez gene ID import through exact transcript match from gffcompare and abbreviation match	Ens99 gene ID import through exact transcript match from gffcompare and abbreviation match
561	LL0000024325	99.0214	0.703448	0.277353	2.53629	0.0112034	0.507219	chr8	28527649	28535903	+	scrt2	scratch family zinc finger 2	ENSDARG00000056175.4	325372	ZDB-GENE-030131-4097	Entrez gene ID import through exact transcript match from gffcompare and abbreviation match	Ens99 gene ID import through exact transcript match from gffcompare and abbreviation match
562	LL0000024417	2470.51	-0.218362	0.0861541	-2.53455	0.0112591	0.507219	chr3	20103745	20106233	-	selenow2b	"selenoprotein W, 2b"	ENSDARG00000089936.4	378438	ZDB-GENE-030428-2	Ens99 gene ID import through exact transcript match from gffcompare; abbrev conflict matches ZFIN alias	Ens99 gene ID import through exact transcript match from gffcompare and abbreviation match
563	LL0000026224	8.12451	3.13381	1.23872	2.52988	0.0114102	0.507219	chr22	1300299	1307729	+	si:ch73-138e16.5	si:ch73-138e16.5	ENSDARG00000040141.7	108179102	ZDB-GENE-070705-204	geneAbbrevConflict; gffcompare transcript match; overlap gene coordinates >90%	Ens99 gene ID import through exact transcript match from gffcompare and abbreviation match
564	LL0000029270	377.13	-0.411134	0.16271	-2.52679	0.0115112	0.507219	chr7	13625929	13648663	-	spg21	"SPG21 abhydrolase domain containing, maspardin"	ENSDARG00000007760.12	406704	ZDB-GENE-040426-2722	Entrez gene ID import through exact transcript match from gffcompare and abbreviation match	Ens99 gene ID import on matching gene abbreviation and > 0.8 gene coordinate overlap using intersectBed
565	LL0000029486	215.73	0.52724	0.208688	2.52645	0.0115222	0.507219	chr21	5209420	5245737	+	st8sia5	"ST8 alpha-N-acetyl-neuraminide alpha-2,8-sialyltransferase 5"	ENSDARG00000036584.8	553754	ZDB-GENE-060322-8	Entrez gene ID import through exact transcript match from gffcompare and abbreviation match	Ens99 gene ID import through exact transcript match from gffcompare and abbreviation match
566	LL0000030390	175.462	-0.541073	0.213887	-2.52971	0.0114156	0.507219	chr22	16758986	16775513	+	tm2d1	TM2 domain containing 1	ENSDARG00000057042.7	100093710	ZDB-GENE-050208-580	Entrez gene ID import through exact transcript match from gffcompare and abbreviation match	Ens99 gene ID import through exact transcript match from gffcompare and abbreviation match
567	LL0000030879	8702.27	0.285971	0.11315	2.52736	0.0114925	0.507219	chr7	29951997	29962080	+	tpma	alpha-tropomyosin	ENSDARG00000033683.9	30324	ZDB-GENE-990415-269	Entrez gene ID import through exact transcript match from gffcompare and abbreviation match	Ens99 gene ID import through exact transcript match from gffcompare and abbreviation match
568	LL0000039983	182.533	0.622898	0.245826	2.5339	0.01128	0.507219	chr13	5480054	5485249	-	LOC108179074	"uncharacterized LOC108179074,non-coding"		108179074		Entrez gene ID import through exact transcript match from gffcompare and abbreviation match	no overlapping transcript based on gffcompare
569	LL0000008418	688.83	-0.325872	0.12933	-2.51971	0.0117453	0.513596	chr5	37487687	37496933	+	CU984579.1	leucine-rich repeat neuronal protein 4-like [Source:NCBI gene;Acc:564748]	ENSDARG00000116863.1	564748		geneAbbrevConflict; gffcompare transcript match; overlap gene coordinates >90%	Ens99 gene ID import through exact transcript match from gffcompare and abbreviation match
570	LL0000014299	21.2278	-1.75286	0.695864	-2.51897	0.0117697	0.513596	chr3	709410	722535	+	LOC100535743	uncharacterized LOC100535743		100535743		Entrez gene ID import through exact transcript match from gffcompare and abbreviation match	multiple overlapping gene/transcript annotations preventing unambiguous assignment of Ens99 gene ID
571	LL0000023784	303.214	0.534895	0.212232	2.52033	0.0117244	0.513596	chr8	668090	710545	+	rnf165b	ring finger protein 165b	ENSDARG00000078817.5	572413	ZDB-GENE-081104-369	Entrez gene ID import through exact transcript match from gffcompare and abbreviation match	Ens99 gene ID import through exact transcript match from gffcompare and abbreviation match
572	LL0000024199	1657.18	-0.264266	0.104859	-2.52019	0.011729	0.513596	chr21	45875792	45878872	-	sap30l	sap30-like	ENSDARG00000030213.7	327079	ZDB-GENE-030131-5287	Entrez gene ID import through exact transcript match from gffcompare and abbreviation match	Ens99 gene ID import through exact transcript match from gffcompare and abbreviation match
573	LL0000028492	78.4466	0.769657	0.305517	2.51919	0.0117624	0.513596	chr8	28667021	28695383	+	slc13a3	solute carrier family 13 member 3	ENSDARG00000069478.4	405838	ZDB-GENE-040426-2486	Entrez gene ID import through exact transcript match from gffcompare and abbreviation match	Ens99 gene ID import through exact transcript match from gffcompare and abbreviation match
574	LL0000000765	81.6701	0.804215	0.320547	2.50888	0.0121113	0.51369	chr4	77709678	77712195	+	AL935186.1	UNCHARACTERIZED	ENSDARG00000025046.6	NA			Ens99 gene ID import through exact transcript match from gffcompare and abbreviation match
575	LL0000000876	2763.76	0.23871	0.0953885	2.5025	0.0123318	0.51369	chr17	45071531	45104750	-	aldh6a1	"aldehyde dehydrogenase 6 family, member A1"	ENSDARG00000053485.6	436647	ZDB-GENE-030131-9192	Entrez gene ID import through exact transcript match from gffcompare and abbreviation match	Ens99 gene ID import through exact transcript match from gffcompare and abbreviation match
576	LL0000004445	12.4069	2.94404	1.17592	2.5036	0.0122935	0.51369	chr3	301479	302222	+	CABZ01075611.1	ER LUMEN RETAINING RECEPTOR KDEL ENDOPLASMIC RETICULUM RETENTION RECEPTOR KDEL RECEPTOR	ENSDARG00000104519.2	NA			Ens99 gene ID import through exact transcript match from gffcompare and abbreviation match
577	LL0000005686	876.674	-0.313977	0.125518	-2.50144	0.0123689	0.51369	chr8	4779744	4789034	-	ciao1	cytosolic iron-sulfur assembly component 1	ENSDARG00000059212.4	795104	ZDB-GENE-040426-839	Entrez gene ID import through exact transcript match from gffcompare and abbreviation match	Ens99 gene ID import through exact transcript match from gffcompare and abbreviation match
578	LL0000006143	1345.83	0.351414	0.139667	2.51608	0.0118668	0.51369	chr14	25534002	51856895	-	cplx2	complexin 2	ENSDARG00000111920.1	556701	ZDB-GENE-081113-1	Entrez gene ID import through exact transcript match from gffcompare and abbreviation match	Ens99 gene ID import through exact transcript match from gffcompare and abbreviation match
579	LL0000006150	1429.61	-0.304035	0.12117	-2.50916	0.012102	0.51369	chr4	23740654	23759213	-	cpm	carboxypeptidase M	ENSDARG00000011769.8	550253	ZDB-GENE-041210-191	Entrez gene ID import through exact transcript match from gffcompare and abbreviation match	Ens99 gene ID import through exact transcript match from gffcompare and abbreviation match
580	LL0000006173	764.753	0.31509	0.125208	2.51654	0.0118514	0.51369	chr25	23591990	23648040	-	cpt1ab	carnitine palmitoyltransferase 1Ab (liver)	ENSDARG00000062054.9	560000	ZDB-GENE-030131-3250	Entrez gene ID import through exact transcript match from gffcompare and abbreviation match	Ens99 gene ID import through exact transcript match from gffcompare and abbreviation match
581	LL0000009159	642.318	-0.32776	0.130714	-2.50746	0.0121601	0.51369	chr7	41322407	41330966	+	dph2	diphthamide biosynthesis 2	ENSDARG00000078077.6	562538	ZDB-GENE-030219-100	Entrez gene ID import through exact transcript match from gffcompare and abbreviation match	Ens99 gene ID import through exact transcript match from gffcompare and abbreviation match
582	LL0000010520	66.9561	0.846885	0.337849	2.50669	0.0121866	0.51369	chr4	286931	304543	+	FO834823.1	FLAP ENDONUCLEASE GEN EC_3.1.-.- FLAP STRUCTURE SPECIFIC ENDONUCLEASE GEN XPG ENDONUCLEASE	ENSDARG00000112451.1	NA			Ens99 gene ID import through exact transcript match from gffcompare and abbreviation match
583	LL0000010623	251.08	0.459181	0.183137	2.50731	0.0121656	0.51369	chr4	6420088	6639537	-	foxp2	forkhead box P2	ENSDARG00000005453.11	555242	ZDB-GENE-041203-2	Entrez gene ID import through exact transcript match from gffcompare and abbreviation match	Ens99 gene ID import through exact transcript match from gffcompare and abbreviation match
584	LL0000012991	98.1426	0.942229	0.375272	2.51079	0.0120462	0.51369	chr7	8379833	8381432	-	jac10	jacalin 10	ENSDARG00000087318.3	795020	ZDB-GENE-071004-126	Entrez gene ID import through exact transcript match from gffcompare and abbreviation match	Ens99 gene ID import through exact transcript match from gffcompare and abbreviation match
585	LL0000015734	28.3347	1.34565	0.536692	2.50731	0.0121655	0.51369	chrUn_KN149688v2	234990	251745	+	LOC103909906	NLR family CARD domain-containing protein 3-like		103909906		Entrez gene ID import through exact transcript match from gffcompare and abbreviation match	multiple overlapping gene/transcript annotations preventing unambiguous assignment of Ens99 gene ID
586	LL0000016681	26.8178	-1.3644	0.545341	-2.50192	0.0123523	0.51369	chr4	31095205	31613211	+	LOC108183629	zinc finger protein 208-like		108183629		Entrez gene ID import through exact transcript match from gffcompare and abbreviation match	multiple overlapping gene/transcript annotations preventing unambiguous assignment of Ens99 gene ID
587	LL0000017562	70.3561	-0.853896	0.341517	-2.5003	0.0124088	0.51369	chr3	61364101	61369969	-	LOC110439308	gastrula zinc finger protein XlCGF57.1-like		110439308		Entrez gene ID import through exact transcript match from gffcompare and abbreviation match	multiple overlapping gene/transcript annotations preventing unambiguous assignment of Ens99 gene ID
588	LL0000017762	17.8407	1.70202	0.67891	2.50699	0.0121765	0.51369	chr4	62392674	62397554	+	LOC110439582	uncharacterized LOC110439582		110439582		Entrez gene ID import through exact transcript match from gffcompare and abbreviation match	no overlapping transcript based on gffcompare
589	LL0000018269	1247.08	-0.281689	0.112218	-2.51019	0.0120667	0.51369	chr22	3160447	3194806	-	lonp1	"lon peptidase 1, mitochondrial"	ENSDARG00000102765.2	563257	ZDB-GENE-030131-4006	Entrez gene ID import through exact transcript match from gffcompare and abbreviation match	Ens99 gene ID import through exact transcript match from gffcompare and abbreviation match
590	LL0000018626	171.924	0.619628	0.247057	2.50804	0.0121403	0.51369	chr24	24118193	24163202	-	map7d2b	MAP7 domain containing 2b	ENSDARG00000045316.9	100002505	ZDB-GENE-091118-82	Entrez gene ID import through exact transcript match from gffcompare and abbreviation match	Ens99 gene ID import through exact transcript match from gffcompare and abbreviation match
591	LL0000021525	1616.74	-0.299575	0.119342	-2.51022	0.0120656	0.51369	chr14	3186485	3268155	-	pdgfrb	"platelet-derived growth factor receptor, beta polypeptide"	ENSDARG00000100897.2	559529	ZDB-GENE-030805-2	Entrez gene ID import through exact transcript match from gffcompare and abbreviation match	Ens99 gene ID import through exact transcript match from gffcompare and abbreviation match
592	LL0000021526	762.193	0.40204	0.16062	2.50305	0.0123129	0.51369	chr14	30359124	30366196	-	pdgfrl	platelet-derived growth factor receptor-like	ENSDARG00000006456.9	393284	ZDB-GENE-040426-901	Entrez gene ID import through exact transcript match from gffcompare and abbreviation match	Ens99 gene ID import through exact transcript match from gffcompare and abbreviation match
593	LL0000022862	4278.91	-0.199938	0.0794776	-2.51565	0.0118814	0.51369	chr11	11267493	11274919	+	ptp4a1	protein tyrosine phosphatase 4A1	ENSDARG00000006242.12	493615	ZDB-GENE-041121-11	Entrez gene ID import through exact transcript match from gffcompare and abbreviation match	Ens99 gene ID import through exact transcript match from gffcompare and abbreviation match
594	LL0000023075	70.5128	0.896544	0.357423	2.50835	0.0121296	0.51369	chr19	16032370	16039208	+	rab42a	"RAB42, member RAS oncogene family a"	ENSDARG00000034215.5	406315	ZDB-GENE-040426-1983	Entrez gene ID import through exact transcript match from gffcompare and abbreviation match	Ens99 gene ID import through exact transcript match from gffcompare and abbreviation match
595	LL0000024265	394.297	-0.398011	0.159136	-2.50108	0.0123817	0.51369	chr10	44699734	44748270	+	scarb1	"scavenger receptor class B, member 1"	ENSDARG00000101557.3	387260	ZDB-GENE-031126-1	Entrez gene ID import through exact transcript match from gffcompare and abbreviation match	Ens99 gene ID import through exact transcript match from gffcompare and abbreviation match
596	LL0000027672	52.7464	1.12524	0.449567	2.50295	0.0123163	0.51369	chr6	21575077	21582444	-	si:dkey-43k4.3	si:dkey-43k4.3	ENSDARG00000052428.7	795882	ZDB-GENE-120215-146	Entrez gene ID import through exact transcript match from gffcompare and abbreviation match	Ens99 gene ID import through exact transcript match from gffcompare and abbreviation match
597	LL0000028322	85.6212	0.772601	0.308879	2.50131	0.0123736	0.51369	chr1	8022320	8101668	-	si:dkeyp-9d4.3	si:dkeyp-9d4.3	ENSDARG00000100166.2	100148061	ZDB-GENE-110914-175	Entrez gene ID import through exact transcript match from gffcompare and abbreviation match	Ens99 gene ID import through exact transcript match from gffcompare and abbreviation match
598	LL0000028851	524.782	0.404198	0.160794	2.51376	0.0119451	0.51369	chr8	9051721	9120611	-	slc6a8	solute carrier family 6 member 8	ENSDARG00000043646.7	567544	ZDB-GENE-071024-2	Entrez gene ID import through exact transcript match from gffcompare and abbreviation match	Ens99 gene ID import through exact transcript match from gffcompare and abbreviation match
599	LL0000029909	4.86976	3.84629	1.53804	2.50078	0.0123919	0.51369	chr1	52518176	52538517	+	tacr3l	tachykinin receptor 3-like	ENSDARG00000003054.10	559201	ZDB-GENE-061207-19	Entrez gene ID import through exact transcript match from gffcompare and abbreviation match	Ens99 gene ID import through exact transcript match from gffcompare and abbreviation match
600	LL0000030663	131.091	-0.669648	0.266759	-2.51031	0.0120626	0.51369	chr15	23790057	23793641	-	tmem97	transmembrane protein 97	ENSDARG00000040553.7	569147	ZDB-GENE-110627-1	Entrez gene ID import through exact transcript match from gffcompare and abbreviation match	Ens99 gene ID import through exact transcript match from gffcompare and abbreviation match
601	LL0000030779	7219.11	0.198211	0.0788125	2.51497	0.0119041	0.51369	chr4	7508302	7544689	+	tnnt2e	"troponin T2e, cardiac"	ENSDARG00000045822.6	556703	ZDB-GENE-041210-27	Entrez gene ID import through exact transcript match from gffcompare and abbreviation match	Ens99 gene ID import through exact transcript match from gffcompare and abbreviation match
602	LL0000030791	484.246	0.362799	0.1441	2.51769	0.0118127	0.51369	chr6	18712844	18782982	-	tnrc6c2	trinucleotide repeat containing adaptor 6C2	ENSDARG00000103851.2	100149391	ZDB-GENE-061207-48	Entrez gene ID import through exact transcript match from gffcompare and abbreviation match	Ens99 gene ID import through exact transcript match from gffcompare and abbreviation match
603	LL0000035155	6.4629	-3.55455	1.41968	-2.50378	0.0122876	0.51369	chr23	31032747	31036853	-	XLOC_023138			NA			no overlapping transcript based on gffcompare
604	LL0000035223	15.3747	1.97182	0.786568	2.50687	0.0121806	0.51369	chr24	36544884	36559286	+	XLOC_023752			NA		No transcript match by gffcompare	no overlapping transcript based on gffcompare
605	LL0000027686	459.596	0.349906	0.140029	2.49881	0.0124611	0.515002	chr7	73630751	73656365	+	si:dkey-46i9.1	si:dkey-46i9.1	ENSDARG00000101446.2	NA	ZDB-GENE-141216-493	No transcript match by gffcompare	Ens99 gene ID import through exact transcript match from gffcompare and abbreviation match
606	LL0000000278	238.956	0.583075	0.233784	2.49408	0.0126284	0.515645	chr8	20294790	20390999	-	adamts10	"ADAM metallopeptidase with thrombospondin type 1 motif, 10"	ENSDARG00000075188.6	564734	ZDB-GENE-081104-414	Entrez gene ID import through exact transcript match from gffcompare and abbreviation match	Ens99 gene ID import through exact transcript match from gffcompare and abbreviation match
607	LL0000009734	2447.18	0.377108	0.151259	2.49313	0.0126622	0.515645	chr19	22360956	22387141	-	eppk1	epiplakin 1	ENSDARG00000096359.3	101885652	ZDB-GENE-030416-1	Entrez gene ID import through exact transcript match from gffcompare and abbreviation match	Ens99 gene ID import through exact transcript match from gffcompare and abbreviation match
608	LL0000010156	426.145	0.431473	0.17285	2.49622	0.0125523	0.515645	chr15	40665310	40991204	+	fat3a	FAT atypical cadherin 3a	ENSDARG00000033840.9	569256	ZDB-GENE-060929-1254	Entrez gene ID import through exact transcript match from gffcompare and abbreviation match	Ens99 gene ID import through exact transcript match from gffcompare and abbreviation match
609	LL0000018110	312.907	0.444167	0.178109	2.49379	0.0126386	0.515645	chr6	46336165	46353984	+	LOC555793	protein FAM107B		555793		Entrez gene ID import through exact transcript match from gffcompare and abbreviation match	multiple overlapping gene/transcript annotations preventing unambiguous assignment of Ens99 gene ID
610	LL0000022947	9531.7	0.261643	0.104919	2.49378	0.0126392	0.515645	chr12	17710425	17718687	-	pvalb2	parvalbumin 2	ENSDARG00000002768.9	58028	ZDB-GENE-000322-4	Entrez gene ID import through exact transcript match from gffcompare and abbreviation match	Ens99 gene ID import through exact transcript match from gffcompare and abbreviation match
611	LL0000024342	776.806	-0.305615	0.122449	-2.49586	0.0125652	0.515645	chr21	26021426	26028220	-	sdf2	stromal cell-derived factor 2	ENSDARG00000024026.7	336879	ZDB-GENE-030131-8823	Entrez gene ID import through exact transcript match from gffcompare and abbreviation match	Ens99 gene ID import through exact transcript match from gffcompare and abbreviation match
612	LL0000024395	647.855	-0.381943	0.152983	-2.49664	0.0125378	0.515645	chr20	33969430	33977209	-	sele	selectin E	ENSDARG00000009123.11	558139	ZDB-GENE-041014-221	Entrez gene ID import through exact transcript match from gffcompare and abbreviation match	Ens99 gene ID import through exact transcript match from gffcompare and abbreviation match
613	LL0000031499	3291.44	-0.204121	0.0818337	-2.49434	0.0126192	0.515645	chr24	35522301	35534273	-	ube2v2	ubiquitin-conjugating enzyme E2 variant 2	ENSDARG00000028198.7	406836	ZDB-GENE-040426-2919	Entrez gene ID import through exact transcript match from gffcompare and abbreviation match	Ens99 gene ID import through exact transcript match from gffcompare and abbreviation match
614	LL0000031747	1107.12	-0.288431	0.115687	-2.49319	0.0126601	0.515645	chr5	67473913	67499313	-	UTP14C	si:dkey-251i10.3 [Source:ZFIN;Acc:ZDB-GENE-060526-271]	ENSDARG00000042520.8	553498	ZDB-GENE-060526-271	geneAbbrevConflict; gffcompare transcript match; overlap gene coordinates >90%	Ens99 gene ID import through exact transcript match from gffcompare and abbreviation match
615	LL0000010616	390.919	0.390851	0.156837	2.49207	0.0126999	0.51634	chr17	6793001	6810885	+	foxo3a	forkhead box O3A	ENSDARG00000023058.5	494532	ZDB-GENE-050116-1	Entrez gene ID import through exact transcript match from gffcompare and abbreviation match	Ens99 gene ID import through exact transcript match from gffcompare and abbreviation match
616	LL0000029373	1329.27	-0.352736	0.141591	-2.49122	0.0127305	0.516741	chr13	23070581	23074454	-	srgn	serglycin	ENSDARG00000077069.3	570867	ZDB-GENE-030131-7127	Entrez gene ID import through exact transcript match from gffcompare and abbreviation match	Ens99 gene ID import through exact transcript match from gffcompare and abbreviation match
617	LL0000029399	4133.69	-0.219037	0.0880296	-2.48822	0.0128383	0.520272	chr15	16072080	16076518	-	srsf1a	serine and arginine rich splicing factor 1a	ENSDARG00000057691.7	406288	ZDB-GENE-040426-1950	Entrez gene ID import through exact transcript match from gffcompare and abbreviation match	Ens99 gene ID import through exact transcript match from gffcompare and abbreviation match
618	LL0000014232	58.1543	0.957958	0.38533	2.48607	0.0129161	0.521736	chr17	50975953	50978960	+	LOC100334937			NA		No transcript match by gffcompare	multiple overlapping gene/transcript annotations preventing unambiguous assignment of Ens99 gene ID
619	LL0000025612	43.6702	1.04053	0.418463	2.48656	0.0128986	0.521736	chr11	29734586	29737088	-	si:ch211-218g23.6	si:ch211-218g23.6	ENSDARG00000103556.2	NA	ZDB-GENE-141216-449	No transcript match by gffcompare	Ens99 gene ID import through exact transcript match from gffcompare and abbreviation match
620	LL0000030227	796.629	0.326609	0.131563	2.48254	0.0130451	0.526096	chr17	52057555	52091999	-	tgfb3	"transforming growth factor, beta 3"	ENSDARG00000019367.10	369195	ZDB-GENE-030723-4	Entrez gene ID import through exact transcript match from gffcompare and abbreviation match	Ens99 gene ID import through exact transcript match from gffcompare and abbreviation match
621	LL0000039114	59.5781	-0.913217	0.368024	-2.4814	0.0130866	0.526922	chr7	20332706	20379424	-	zgc:194312	zgc:194312	ENSDARG00000077414.6	794943	ZDB-GENE-081022-102	Entrez gene ID import through exact transcript match from gffcompare and abbreviation match	Ens99 gene ID import through exact transcript match from gffcompare and abbreviation match
622	LL0000006006	5923.81	0.339113	0.136786	2.47916	0.0131693	0.529397	chr11	32007	58763	-	col2a1b	"collagen, type II, alpha 1b"	ENSDARG00000011407.11	503730	ZDB-GENE-050302-9	Entrez gene ID import through exact transcript match from gffcompare and abbreviation match	Ens99 gene ID import through exact transcript match from gffcompare and abbreviation match
623	LL0000004739	179.407	0.54215	0.219124	2.47417	0.0133545	0.529952	chr11	36788350	36970782	-	cacna1da	"calcium channel, voltage-dependent, L type, alpha 1D subunit, a"	ENSDARG00000102773.3	403310	ZDB-GENE-030616-135	Entrez gene ID import through exact transcript match from gffcompare and abbreviation match	Ens99 gene ID import through exact transcript match from gffcompare and abbreviation match
624	LL0000011095	94.9674	0.769591	0.31094	2.47505	0.0133218	0.529952	chr10	1721162	1734406	-	gal3st1b	galactose-3-O-sulfotransferase 1b	ENSDARG00000078245.4	793584	ZDB-GENE-091117-38	Entrez gene ID import through exact transcript match from gffcompare and abbreviation match	Ens99 gene ID import through exact transcript match from gffcompare and abbreviation match
625	LL0000022197	1532.26	-0.264908	0.107081	-2.47391	0.0133644	0.529952	chr6	60050589	60104628	-	pmepa1	"prostate transmembrane protein, androgen induced 1"	ENSDARG00000039325.7	436853	ZDB-GENE-040718-320	Entrez gene ID import through exact transcript match from gffcompare and abbreviation match	Ens99 gene ID import through exact transcript match from gffcompare and abbreviation match
626	LL0000022498	959.929	-0.291907	0.117864	-2.47665	0.0132623	0.529952	chr19	43736269	43757568	-	ppt1	"palmitoyl-protein thioesterase 1 (ceroid-lipofuscinosis, neuronal 1, infantile)"	ENSDARG00000039980.9	406648	ZDB-GENE-040426-2653	Entrez gene ID import through exact transcript match from gffcompare and abbreviation match	Ens99 gene ID import through exact transcript match from gffcompare and abbreviation match
627	LL0000023270	213.551	0.546933	0.220765	2.47745	0.0132326	0.529952	chr23	827248	900795	-	rbm10	RNA binding motif protein 10	ENSDARG00000077400.5	101882554	ZDB-GENE-100922-245	Entrez gene ID import through exact transcript match from gffcompare and abbreviation match	Ens99 gene ID import through exact transcript match from gffcompare and abbreviation match
628	LL0000030780	811.748	0.439115	0.177407	2.47518	0.0133167	0.529952	chr25	31402982	31418457	+	tnnt3a	"troponin T type 3a (skeletal, fast)"	ENSDARG00000030270.10	58084	ZDB-GENE-000322-3	Entrez gene ID import through exact transcript match from gffcompare and abbreviation match	Ens99 gene ID import through exact transcript match from gffcompare and abbreviation match
629	LL0000031468	2571.44	-0.229565	0.0926834	-2.47687	0.013254	0.529952	chr14	7892021	7901635	+	ube2d2	"ubiquitin-conjugating enzyme E2D 2 (UBC4/5 homolog, yeast)"	ENSDARG00000043484.7	393934	ZDB-GENE-120312-1	Entrez gene ID import through exact transcript match from gffcompare and abbreviation match	Ens99 gene ID import through exact transcript match from gffcompare and abbreviation match
630	LL0000031880	672.809	-0.301911	0.122051	-2.47366	0.0133738	0.529952	chr20	28354269	28361574	-	vps18	VPS18 core subunit of CORVET and HOPS complexes	ENSDARG00000070433.4	100005887	ZDB-GENE-020419-33	Entrez gene ID import through exact transcript match from gffcompare and abbreviation match	Ens99 gene ID import through exact transcript match from gffcompare and abbreviation match
631	LL0000040122	492.277	0.441625	0.178328	2.47647	0.0132687	0.529952	chr2	58773647	58836172	-	ptprsb	protein tyrosine phosphatase receptor type Sb	ENSDARG00000110940.1	100526672	ZDB-GENE-101103-2	Entrez gene ID import through exact transcript match from gffcompare and abbreviation match	Ens99 gene ID import by transcript match; but abbreviation conflict and limited gene overlap; may be complex gene structure or incorrect Ensembl assignment
632	LL0000009363	575.974	0.488896	0.197723	2.47263	0.0134124	0.530637	chr22	10490937	10502780	-	ecm2	"extracellular matrix protein 2, female organ and adipocyte specific"	ENSDARG00000071549.7	558224	ZDB-GENE-050208-651	Entrez gene ID import through exact transcript match from gffcompare and abbreviation match	Ens99 gene ID import through exact transcript match from gffcompare and abbreviation match
633	LL0000000300	47.8253	0.979334	0.396285	2.47129	0.0134627	0.530948	chr22	12641575	12693865	-	adarb1a	adenosine deaminase RNA specific B1a	ENSDARG00000041609.8	58134	ZDB-GENE-000627-2	Entrez gene ID import through exact transcript match from gffcompare and abbreviation match	Ens99 gene ID import through exact transcript match from gffcompare and abbreviation match
634	LL0000013109	341.793	0.466059	0.188568	2.47157	0.0134519	0.530948	chr3	31951084	32060725	+	kcnc3a	"potassium voltage-gated channel, Shaw-related subfamily, member 3a"	ENSDARG00000055855.7	559096	ZDB-GENE-100901-1	Entrez gene ID import through exact transcript match from gffcompare and abbreviation match	Ens99 gene ID import through exact transcript match from gffcompare and abbreviation match
635	LL0000009243	5883.81	0.229361	0.0929601	2.46731	0.0136133	0.530997	chr2	2110271	2162791	+	dspa	desmoplakin a	ENSDARG00000022309.10	324023	ZDB-GENE-030131-2743	Entrez gene ID import through exact transcript match from gffcompare and abbreviation match	Ens99 gene ID import through exact transcript match from gffcompare and abbreviation match
636	LL0000013188	17.1273	1.73822	0.704656	2.46677	0.0136338	0.530997	chr2	7818224	7829650	+	kcnmb2	"potassium large conductance calcium-activated channel, subfamily M, beta member 2"	ENSDARG00000006568.7	541398	ZDB-GENE-050320-97	Entrez gene ID import through exact transcript match from gffcompare and abbreviation match	Ens99 gene ID import through exact transcript match from gffcompare and abbreviation match
637	LL0000015494	82.8513	0.790681	0.320209	2.46926	0.0135391	0.530997	chr14	2336580	2362003	-	LOC103908739	uncharacterized LOC103908739		103908739		Entrez gene ID import through exact transcript match from gffcompare and abbreviation match	multiple overlapping gene/transcript annotations preventing unambiguous assignment of Ens99 gene ID
638	LL0000029448	47.6667	-0.960443	0.388803	-2.47026	0.0135015	0.530997	chr22	30959733	30973791	-	ssuh2.2	"ssu-2 homolog, tandem duplicate 2"	ENSDARG00000054418.6	797699	ZDB-GENE-060421-4694	Entrez gene ID import through exact transcript match from gffcompare and abbreviation match	Ens99 gene ID import through exact transcript match from gffcompare and abbreviation match
639	LL0000030735	617.328	0.333813	0.135214	2.46879	0.0135572	0.530997	chr24	26932472	26937526	+	tnfsf10	TNF superfamily member 10	ENSDARG00000057241.4	436866	ZDB-GENE-040718-335	Entrez gene ID import through exact transcript match from gffcompare and abbreviation match	Ens99 gene ID import through exact transcript match from gffcompare and abbreviation match
640	LL0000031335	2472.31	0.412037	0.167033	2.4668	0.0136325	0.530997	chr9	42732913	42873861	-	ttn.1	"titin, tandem duplicate 1"	ENSDARG00000000563.14	100001684	ZDB-GENE-030616-413	Entrez gene ID import through exact transcript match from gffcompare and abbreviation match	Ens99 gene ID import through exact transcript match from gffcompare and abbreviation match
641	LL0000034420	167.664	0.520006	0.210787	2.46697	0.0136262	0.530997	chr2	58759247	58763261	-	XLOC_017216			NA		No transcript match by gffcompare	no overlapping transcript based on gffcompare
642	LL0000039622	330.984	0.448225	0.181583	2.46843	0.0135709	0.530997	chr7	46252993	46516510	+	znf536	zinc finger protein 536	ENSDARG00000103648.3	565481	ZDB-GENE-030616-624	Entrez gene ID import through exact transcript match from gffcompare and abbreviation match	Ens99 gene ID import through exact transcript match from gffcompare and abbreviation match
643	LL0000028522	51.6706	0.920909	0.373595	2.46499	0.0137016	0.532807	chr25	35250857	35276452	+	slc17a6a	solute carrier family 17 member 6a	ENSDARG00000001127.10	494492	ZDB-GENE-050105-4	Entrez gene ID import through exact transcript match from gffcompare and abbreviation match	Ens99 gene ID import through exact transcript match from gffcompare and abbreviation match
644	LL0000027831	46.8455	1.23197	0.500167	2.46313	0.013773	0.534752	chr21	11776724	11820852	-	si:dkey-6b12.5	si:dkey-6b12.5	ENSDARG00000090036.5	562804	ZDB-GENE-091204-190	Entrez gene ID import through exact transcript match from gffcompare and abbreviation match	Ens99 gene ID import through exact transcript match from gffcompare and abbreviation match
645	LL0000000952	1812.16	0.288374	0.11725	2.45947	0.0139142	0.538498	chr6	27991943	28001131	+	amotl2a	angiomotin like 2a	ENSDARG00000061923.5	558920	ZDB-GENE-030131-9770	Entrez gene ID import through exact transcript match from gffcompare and abbreviation match	Ens99 gene ID import through exact transcript match from gffcompare and abbreviation match
646	LL0000001158	212.152	0.540739	0.219906	2.45896	0.0139341	0.538498	chr11	7280310	7320211	-	apc2	APC regulator of WNT signaling pathway 2	ENSDARG00000063007.7	565771	ZDB-GENE-090422-1	Entrez gene ID import through exact transcript match from gffcompare and abbreviation match	Ens99 gene ID import through exact transcript match from gffcompare and abbreviation match
647	LL0000031620	160.908	0.606737	0.246723	2.45918	0.0139254	0.538498	chr10	16871962	17023640	+	UNC13B	unc-13 homolog Bb (C. elegans) [Source:NCBI gene;Acc:100329499]	ENSDARG00000099113.3	100329499		geneAbbrevConflict; gffcompare transcript match; overlap gene coordinates >90%	Ens99 gene ID import through exact transcript match from gffcompare and abbreviation match
648	LL0000030781	5592.89	0.238953	0.0972017	2.45832	0.0139589	0.538623	chr7	39444843	39460363	+	tnnt3b	"troponin T type 3b (skeletal, fast)"	ENSDARG00000068457.7	100003572	ZDB-GENE-030520-2	Entrez gene ID import through exact transcript match from gffcompare and abbreviation match	Ens99 gene ID import through exact transcript match from gffcompare and abbreviation match
649	LL0000011802	5151.34	0.200962	0.0818083	2.4565	0.0140298	0.540525	chr5	63294559	63302944	-	gsnb	gelsolin b	ENSDARG00000045262.7	336623	ZDB-GENE-030131-8567	Entrez gene ID import through exact transcript match from gffcompare and abbreviation match	Ens99 gene ID import through exact transcript match from gffcompare and abbreviation match
650	LL0000007332	202.701	0.532706	0.21704	2.45442	0.0141113	0.541163	chr6	27361978	27451121	+	crocc2	"ciliary rootlet coiled-coil, rootletin family member 2"	ENSDARG00000017425.9	101885282	ZDB-GENE-131121-625	Entrez gene ID import through exact transcript match from gffcompare and abbreviation match	Ens99 gene ID import through exact transcript match from gffcompare and abbreviation match
651	LL0000020649	247.551	-0.521165	0.212324	-2.45457	0.0141054	0.541163	chr14	14646717	14659127	-	nsdhl	NAD(P) dependent steroid dehydrogenase-like	ENSDARG00000099315.3	550369	ZDB-GENE-050417-163	Entrez gene ID import through exact transcript match from gffcompare and abbreviation match	Ens99 gene ID import through exact transcript match from gffcompare and abbreviation match
652	LL0000022280	469.082	-0.385821	0.157133	-2.45538	0.0140734	0.541163	chr22	36521139	36530902	-	polr2h	info polymerase (RNA) II (DNA directed) polypeptide H	ENSDARG00000038505.6	550263	ZDB-GENE-050417-66	Entrez gene ID import through exact transcript match from gffcompare and abbreviation match	Ens99 gene ID import through exact transcript match from gffcompare and abbreviation match
653	LL0000006382	189.193	0.520057	0.211942	2.45377	0.0141367	0.541309	chr24	19981030	20010823	+	CR381686.5	LIM DOMAIN CONTAINING 2	ENSDARG00000112015.1	556668		geneAbbrevConflict; gffcompare transcript match; overlap gene coordinates >50%	Ens99 gene ID import through exact transcript match from gffcompare and abbreviation match
654	LL0000001764	520.61	-0.331199	0.135064	-2.45216	0.0142	0.542072	chr15	6459802	6499359	+	bace2	beta-secretase 2	ENSDARG00000044781.7	449818	ZDB-GENE-041010-68	Entrez gene ID import through exact transcript match from gffcompare and abbreviation match	Ens99 gene ID import through exact transcript match from gffcompare and abbreviation match
655	LL0000018314	93.6874	0.785005	0.320119	2.45223	0.0141975	0.542072	chr7	60548546	61007670	+	lrfn4b	leucine rich repeat and fibronectin type III domain containing 4b	ENSDARG00000078078.5	100149980	ZDB-GENE-070705-473	Entrez gene ID import through exact transcript match from gffcompare and abbreviation match	Ens99 gene ID import through exact transcript match from gffcompare and abbreviation match
656	LL0000021338	7.17293	3.09924	1.26578	2.44847	0.0143464	0.546824	chr13	22843881	22862131	-	pbldp	phenazine biosynthesis-like protein domain containing pseudogene		100000470	ZDB-GENEP-160808-1	Entrez gene ID import through exact transcript match from gffcompare and abbreviation match	multiple overlapping gene/transcript annotations preventing unambiguous assignment of Ens99 gene ID
657	LL0000020655	566.457	-0.346168	0.141434	-2.44757	0.0143824	0.547363	chr7	58139372	58178980	-	nsmaf	neutral sphingomyelinase (N-SMase) activation associated factor	ENSDARG00000051920.6	550506	ZDB-GENE-050417-342	Entrez gene ID import through exact transcript match from gffcompare and abbreviation match	Ens99 gene ID import through exact transcript match from gffcompare and abbreviation match
658	LL0000001282	1393.2	-0.25753	0.105331	-2.44495	0.0144872	0.549678	chr2	15128027	15198117	+	arhgap29b	Rho GTPase activating protein 29b	ENSDARG00000017748.11	378998	ZDB-GENE-031010-44	Entrez gene ID import through exact transcript match from gffcompare and abbreviation match	Ens99 gene ID import through exact transcript match from gffcompare and abbreviation match
659	LL0000024088	94.494	-0.87272	0.356914	-2.44518	0.0144779	0.549678	chr1	44491077	44495902	+	rtn4rl2a	reticulon 4 receptor-like 2 a	ENSDARG00000052012.6	403307	ZDB-GENE-040310-4	Entrez gene ID import through exact transcript match from gffcompare and abbreviation match	Ens99 gene ID import through exact transcript match from gffcompare and abbreviation match
660	LL0000025661	468.174	-0.357133	0.146121	-2.44409	0.0145218	0.550157	chr5	20885764	20921761	-	si:ch211-225b11.4	si:ch211-225b11.4	ENSDARG00000093563.4	561626	ZDB-GENE-060526-114	Entrez gene ID import through exact transcript match from gffcompare and abbreviation match	Ens99 gene ID import through exact transcript match from gffcompare and abbreviation match
661	LL0000020642	137.424	0.577372	0.236304	2.44335	0.0145517	0.550455	chr17	16905794	17447916	-	nrxn3a	neurexin 3a	ENSDARG00000043746.8	563598	ZDB-GENE-070206-9	Entrez gene ID import through exact transcript match from gffcompare and abbreviation match	Ens99 gene ID import through exact transcript match from gffcompare and abbreviation match
662	LL0000018646	295.239	0.42708	0.174963	2.44098	0.0146476	0.553247	chr18	8249650	8313686	-	mapk8ip2	mitogen-activated protein kinase 8 interacting protein 2	ENSDARG00000063157.6	561262	ZDB-GENE-070705-326	Entrez gene ID import through exact transcript match from gffcompare and abbreviation match	Ens99 gene ID import through exact transcript match from gffcompare and abbreviation match
663	LL0000020385	289.517	0.403685	0.165498	2.43921	0.0147193	0.555114	chr21	19070921	19073831	+	nkx6.1	NK6 homeobox 1	ENSDARG00000022569.8	436748	ZDB-GENE-040718-178	Entrez gene ID import through exact transcript match from gffcompare and abbreviation match	Ens99 gene ID import through exact transcript match from gffcompare and abbreviation match
664	LL0000008777	1431.37	-0.328235	0.134613	-2.43837	0.0147538	0.55558	chr17	53296851	53306959	+	ddx24	DEAD (Asp-Glu-Ala-Asp) box helicase 24	ENSDARG00000104708.2	553462	ZDB-GENE-100716-4	Entrez gene ID import through exact transcript match from gffcompare and abbreviation match	Ens99 gene ID import through exact transcript match from gffcompare and abbreviation match
665	LL0000026677	20.8583	1.88884	0.775834	2.4346	0.0149084	0.560557	chr4	15968483	15974910	+	si:dkey-117n7.5	si:dkey-117n7.5	ENSDARG00000089640.3	559444	ZDB-GENE-060503-331	Entrez gene ID import through exact transcript match from gffcompare and abbreviation match	Ens99 gene ID import through exact transcript match from gffcompare and abbreviation match
666	LL0000009404	1486.96	-0.329518	0.135464	-2.43252	0.0149942	0.562091	chr22	20135443	20143425	+	eef2a.1	"eukaryotic translation elongation factor 2a, tandem duplicate 1"	ENSDARG00000042094.8	792182	ZDB-GENE-050522-500	Entrez gene ID import through exact transcript match from gffcompare and abbreviation match	Ens99 gene ID import through exact transcript match from gffcompare and abbreviation match
667	LL0000011718	126.124	0.729708	0.299965	2.43264	0.014989	0.562091	chr15	44499187	44810224	+	gria4a	"glutamate receptor, ionotropic, AMPA 4a"	ENSDARG00000037496.8	407735	ZDB-GENE-020125-7	Entrez gene ID import through exact transcript match from gffcompare and abbreviation match	Ens99 gene ID import through exact transcript match from gffcompare and abbreviation match
668	LL0000012741	316.821	0.445815	0.183457	2.43008	0.0150954	0.562444	chr1	31864230	31870690	+	inab	"internexin neuronal intermediate filament protein, alpha b"	ENSDARG00000053248.6	30230	ZDB-GENE-990415-83	Entrez gene ID import through exact transcript match from gffcompare and abbreviation match	Ens99 gene ID import through exact transcript match from gffcompare and abbreviation match
669	LL0000016887	66.2143	0.947105	0.389753	2.43001	0.0150983	0.562444	chr9	23979346	23994507	-	LOC108191316	collagen alpha-3(VI) chain-like		108191316		Entrez gene ID import through exact transcript match from gffcompare and abbreviation match	multiple overlapping gene/transcript annotations preventing unambiguous assignment of Ens99 gene ID
670	LL0000018370	173.694	0.602194	0.24785	2.42967	0.0151124	0.562444	chr4	19534323	19543042	+	lrrc4.1	leucine rich repeat containing 4.1	ENSDARG00000069402.6	565021	ZDB-GENE-041210-129	Entrez gene ID import through exact transcript match from gffcompare and abbreviation match	Ens99 gene ID import through exact transcript match from gffcompare and abbreviation match
671	LL0000029118	1323.39	-0.246555	0.10148	-2.42959	0.0151161	0.562444	chr20	32406011	32432871	+	snx3	sorting nexin 3	ENSDARG00000008678.11	563511	ZDB-GENE-030131-921	Entrez gene ID import through exact transcript match from gffcompare and abbreviation match	Ens99 gene ID import through exact transcript match from gffcompare and abbreviation match
672	LL0000032037	106.638	-0.665636	0.273943	-2.42984	0.0151056	0.562444	chr21	21819878	21824289	-	wdr73	WD repeat domain 73	ENSDARG00000023152.4	550339	ZDB-GENE-050417-126	"partial transcript match; ""j"" class in gffcompare; abbreviation match"	Ens99 gene ID import on matching gene abbreviation and > 0.8 gene coordinate overlap using intersectBed
673	LL0000000297	1624.16	-0.319487	0.131545	-2.42872	0.0151522	0.562951	chr1	21576674	21599571	-	adamtsl7	ADAMTS-like 7	ENSDARG00000055439.7	556634	ZDB-GENE-070816-2	Entrez gene ID import through exact transcript match from gffcompare and abbreviation match	Ens99 gene ID import through exact transcript match from gffcompare and abbreviation match
674	LL0000019648	349.404	-0.41867	0.172548	-2.42639	0.0152498	0.565737	chr1	20916551	20928772	-	msmo1	methylsterol monooxygenase 1	ENSDARG00000055876.7	406662	ZDB-GENE-040426-2670	Entrez gene ID import through exact transcript match from gffcompare and abbreviation match	Ens99 gene ID import through exact transcript match from gffcompare and abbreviation match
675	LL0000012389	99.9029	-0.721477	0.297574	-2.42453	0.0153284	0.567808	chr15	37559570	37562582	+	hspb6	"heat shock protein, alpha-crystallin-related, b6"	ENSDARG00000077236.4	792610	ZDB-GENE-080214-7	Entrez gene ID import through exact transcript match from gffcompare and abbreviation match	Ens99 gene ID import through exact transcript match from gffcompare and abbreviation match
676	LL0000014258	174.294	-1.59626	0.658574	-2.42382	0.0153584	0.56808	chr16	46791221	46795287	+	LOC100535095	"uncharacterized LOC100535095,non-coding"		100535095		"partial transcript match; ""j"" class in gffcompare; abbreviation match"	no overlapping transcript based on gffcompare
677	LL0000000515	1512.13	-0.247502	0.102191	-2.42194	0.0154379	0.569358	chr3	61108356	61116295	-	aimp2	aminoacyl tRNA synthetase complex interacting multifunctional protein 2	ENSDARG00000018903.8	406647	ZDB-GENE-040426-2652	Entrez gene ID import through exact transcript match from gffcompare and abbreviation match	Ens99 gene ID import through exact transcript match from gffcompare and abbreviation match
678	LL0000028740	4077.26	0.213645	0.0882129	2.42193	0.0154385	0.569358	chr8	23579842	23612462	-	slc38a5b	solute carrier family 38 member 5b	ENSDARG00000014587.7	436921	ZDB-GENE-040718-395	Entrez gene ID import through exact transcript match from gffcompare and abbreviation match	Ens99 gene ID import through exact transcript match from gffcompare and abbreviation match
679	LL0000000230	3003.07	0.31609	0.130911	2.41454	0.0157552	0.570107	chr7	6969733	7133475	+	actn3b	actinin alpha 3b	ENSDARG00000001431.11	323320	ZDB-GENE-030131-2040	Entrez gene ID import through exact transcript match from gffcompare and abbreviation match	Ens99 gene ID import through exact transcript match from gffcompare and abbreviation match
680	LL0000001627	1277.56	-0.270641	0.111994	-2.41657	0.0156677	0.570107	chr22	11123487	11137268	-	atp6ap2	ATPase H+ transporting accessory protein 2	ENSDARG00000008735.11	406296	ZDB-GENE-040426-1960	Entrez gene ID import through exact transcript match from gffcompare and abbreviation match	Ens99 gene ID import through exact transcript match from gffcompare and abbreviation match
681	LL0000009463	268.327	0.444257	0.183962	2.41493	0.0157381	0.570107	chr10	26871486	26925511	+	ehbp1l1b	EH domain binding protein 1-like 1b	ENSDARG00000079895.6	100331563	ZDB-GENE-091204-238	Entrez gene ID import through exact transcript match from gffcompare and abbreviation match	Ens99 gene ID import through exact transcript match from gffcompare and abbreviation match
682	LL0000009532	6406.22	-0.1999	0.0826407	-2.4189	0.0155674	0.570107	chr7	66634167	66654025	+	eif4g2a	"eukaryotic translation initiation factor 4, gamma 2a"	ENSDARG00000020377.10	323453	ZDB-GENE-030131-2173	Entrez gene ID import through exact transcript match from gffcompare and abbreviation match	Ens99 gene ID import through exact transcript match from gffcompare and abbreviation match
683	LL0000009757	120.889	0.798162	0.330022	2.41851	0.0155842	0.570107	chr9	39289869	39915361	-	erbb4b	erb-b2 receptor tyrosine kinase 4b	ENSDARG00000089536.3	569836	ZDB-GENE-030918-5	Entrez gene ID import through exact transcript match from gffcompare and abbreviation match	Ens99 gene ID import through exact transcript match from gffcompare and abbreviation match
684	LL0000014467	33.5985	1.13133	0.467819	2.41831	0.0155929	0.570107	chr5	4670060	4734342	-	LOC101882086	ras-specific guanine nucleotide-releasing factor RalGPS1-like		101882086		Entrez gene ID import through exact transcript match from gffcompare and abbreviation match	multiple overlapping gene/transcript annotations preventing unambiguous assignment of Ens99 gene ID
685	LL0000017890	170.342	0.597497	0.247096	2.41808	0.0156026	0.570107	chr1	54455932	54490521	+	LOC110439889	somatostatin receptor type 5-like		110439889		Entrez gene ID import through exact transcript match from gffcompare and abbreviation match	no overlapping transcript based on gffcompare
686	LL0000020000	329.875	0.383188	0.158621	2.41574	0.0157033	0.570107	chr7	24457008	24473212	-	nat8l	N-acetyltransferase 8-like	ENSDARG00000077256.6	564754	ZDB-GENE-030729-4	Entrez gene ID import through exact transcript match from gffcompare and abbreviation match	Ens99 gene ID import through exact transcript match from gffcompare and abbreviation match
687	LL0000022240	2681.32	0.224815	0.0930698	2.41556	0.0157112	0.570107	chr21	38506902	38582061	-	pof1b	POF1B actin binding protein	ENSDARG00000054060.8	564098	ZDB-GENE-030131-4287	Entrez gene ID import through exact transcript match from gffcompare and abbreviation match	Ens99 gene ID import through exact transcript match from gffcompare and abbreviation match
688	LL0000025186	23.3014	-1.39679	0.578421	-2.41483	0.0157426	0.570107	chr20	11730240	11736228	+	si:ch211-155o21.3	si:ch211-155o21.3	ENSDARG00000086518.4	NA	ZDB-GENE-121214-24	No transcript match by gffcompare	Ens99 gene ID import through exact transcript match from gffcompare and abbreviation match
689	LL0000026616	11.5813	2.26633	0.937164	2.41828	0.015594	0.570107	chr22	30517227	30546010	+	si:dkey-103k4.1	si:dkey-103k4.1	ENSDARG00000092252.3	NA	ZDB-GENE-060125-3		Ens99 gene ID import through exact transcript match from gffcompare and abbreviation match
690	LL0000031390	103.638	0.675356	0.279153	2.41931	0.0155502	0.570107	chr9	45839260	45843479	+	twist2	twist2	ENSDARG00000078266.4	30395	ZDB-GENE-980526-235	Entrez gene ID import through exact transcript match from gffcompare and abbreviation match	Ens99 gene ID import through exact transcript match from gffcompare and abbreviation match
691	LL0000038190	37.8835	-1.12693	0.466409	-2.41618	0.0156842	0.570107	chrUn_KZ116037v1	10202	13097	+	XLOC_044245			NA		No transcript match by gffcompare	no overlapping transcript based on gffcompare
692	LL0000003873	204.471	0.634377	0.263001	2.41207	0.0158624	0.571658	chr13	30924909	30938348	-	c13h10orf71	chromosome 13 C10orf71 homolog		101884346		Entrez gene ID import through exact transcript match from gffcompare and abbreviation match	no overlapping transcript based on gffcompare
693	LL0000020302	205.149	0.482878	0.200201	2.41197	0.0158667	0.571658	chr7	51467820	51627019	-	nhsl2	NHS-like 2	ENSDARG00000089066.4	794153	ZDB-GENE-130530-951	Entrez gene ID import through exact transcript match from gffcompare and abbreviation match	Ens99 gene ID import through exact transcript match from gffcompare and abbreviation match
694	LL0000038238	793.676	-0.301103	0.124809	-2.41252	0.0158428	0.571658	chr4	13905522	13921219	-	yaf2	YY1 associated factor 2	ENSDARG00000015966.12	692296	ZDB-GENE-041210-115	Entrez gene ID import through exact transcript match from gffcompare and abbreviation match	Ens99 gene ID import through exact transcript match from gffcompare and abbreviation match
695	LL0000028827	741.133	0.43972	0.182401	2.41074	0.0159202	0.572762	chr11	1094198	1134810	-	slc6a11b	solute carrier family 6 member 11b	ENSDARG00000087981.4	100150472	ZDB-GENE-121116-2	Entrez gene ID import through exact transcript match from gffcompare and abbreviation match	Ens99 gene ID import through exact transcript match from gffcompare and abbreviation match
696	LL0000003917	3.59133	5.3499	2.22288	2.40674	0.0160954	0.574109	chr1	56274613	56320572	+	c3a.3	"complement component c3a, duplicate 3"	ENSDARG00000052207.7	565074	ZDB-GENE-990415-37	Entrez gene ID import through exact transcript match from gffcompare and abbreviation match	Ens99 gene ID import on matching gene abbreviation and > 0.8 gene coordinate overlap using intersectBed
697	LL0000005984	63.7085	0.946041	0.392661	2.40931	0.0159827	0.574109	chr16	14684916	15050927	+	col14a1a	"collagen, type XIV, alpha 1a"	ENSDARG00000005762.10	321298	ZDB-GENE-030131-9889	Entrez gene ID import through exact transcript match from gffcompare and abbreviation match	Ens99 gene ID import through exact transcript match from gffcompare and abbreviation match
698	LL0000029967	3571.44	-0.233581	0.0970416	-2.40702	0.0160833	0.574109	chr5	44346675	44371177	+	tars	threonyl-tRNA synthetase [Source:ZFIN;Acc:ZDB-GENE-041010-218]	ENSDARG00000013250.10	449661	ZDB-GENE-041010-218	Entrez gene ID import through exact transcript match from gffcompare and abbreviation match	geneAbbrev conflict with Ens99 but matches ZFIN alias
699	LL0000031971	376.945	-0.36392	0.151146	-2.40774	0.0160515	0.574109	chr4	17655872	17662078	+	washc3	WASH complex subunit 3	ENSDARG00000045563.4	393142	ZDB-GENE-040426-783	Ens99 gene ID import through exact transcript match from gffcompare; abbrev conflict matches ZFIN alias	Ens99 gene ID import through exact transcript match from gffcompare and abbreviation match
700	LL0000033681	3.56058	4.31266	1.79083	2.40819	0.016032	0.574109	chr17	24019511	24020588	-	XLOC_012207			NA		No transcript match by gffcompare	no overlapping transcript based on gffcompare
701	LL0000039749	2046.15	-0.21884	0.090918	-2.407	0.016084	0.574109	chr5	31036890	31109973	+	zzef1	"zinc finger, ZZ-type with EF hand domain 1"	ENSDARG00000094380.5	566682	ZDB-GENE-041222-2	Entrez gene ID import through exact transcript match from gffcompare and abbreviation match	Ens99 gene ID import through exact transcript match from gffcompare and abbreviation match
702	LL0000009535	1292.13	-0.241276	0.100338	-2.40464	0.0161883	0.574876	chr23	21978359	22060676	+	eif4g3b	"eukaryotic translation initiation factor 4 gamma, 3b"	ENSDARG00000074331.7	568761	ZDB-GENE-090312-49	Entrez gene ID import through exact transcript match from gffcompare and abbreviation match	Ens99 gene ID import through exact transcript match from gffcompare and abbreviation match
703	LL0000011074	102.307	0.640464	0.266448	2.40371	0.0162296	0.574876	chr21	41886351	42007567	-	gabrg2	"gamma-aminobutyric acid (GABA) A receptor, gamma 2"	ENSDARG00000053665.7	553402	ZDB-GENE-091118-65	Entrez gene ID import through exact transcript match from gffcompare and abbreviation match	Ens99 gene ID import through exact transcript match from gffcompare and abbreviation match
704	LL0000021967	5.87056	3.45683	1.43815	2.40366	0.0162319	0.574876	chr11	11797026	11804720	+	pimr93	"Pim proto-oncogene, serine/threonine kinase, related 93"	ENSDARG00000056838.5	567749	ZDB-GENE-141216-82	Entrez gene ID import through exact transcript match from gffcompare and abbreviation match	Ens99 gene ID import through exact transcript match from gffcompare and abbreviation match
705	LL0000025917	1071.63	0.365997	0.152167	2.40524	0.0161619	0.574876	chr17	15445256	15498424	-	si:ch211-266g18.10	si:ch211-266g18.10	ENSDARG00000057903.8	553343	ZDB-GENE-131127-188	Entrez gene ID import through exact transcript match from gffcompare and abbreviation match	Ens99 gene ID import through exact transcript match from gffcompare and abbreviation match
706	LL0000028767	196.106	0.493361	0.205131	2.4051	0.0161682	0.574876	chr1	44591492	44638058	-	slc43a1b	solute carrier family 43 member 1b	ENSDARG00000037748.9	100009631	ZDB-GENE-070209-173	Entrez gene ID import through exact transcript match from gffcompare and abbreviation match	Ens99 gene ID import through exact transcript match from gffcompare and abbreviation match
707	LL0000023319	5.03333	4.82696	2.0089	2.40279	0.0162705	0.575427	chr2	39016066	39017838	-	rbp2b	"retinol binding protein 2b, cellular"	ENSDARG00000093774.3	432384	ZDB-GENE-040715-7	Entrez gene ID import through exact transcript match from gffcompare and abbreviation match	Ens99 gene ID import through exact transcript match from gffcompare and abbreviation match
708	LL0000008723	272.851	-0.472492	0.196804	-2.40082	0.0163582	0.57566	chr4	9601749	9638532	-	dclre1c	"DNA cross-link repair 1C, PSO2 homolog (S. cerevisiae)"	ENSDARG00000045704.6	566285	ZDB-GENE-041210-72	Entrez gene ID import through exact transcript match from gffcompare and abbreviation match	Ens99 gene ID import through exact transcript match from gffcompare and abbreviation match
709	LL0000012319	37.192	1.55228	0.646628	2.40058	0.0163692	0.57566	chr19	32822218	32838973	+	rida		ENSDARG00000035882.7	436849	ZDB-GENE-040718-315	Entrez gene ID import through exact transcript match from gffcompare and abbreviation match	geneAbbrev conflict with Ens99 but matches ZFIN alias
710	LL0000022829	1330.68	-0.263323	0.109691	-2.40059	0.0163685	0.57566	chr23	27051919	27059998	+	ptges3a	prostaglandin E synthase 3a (cytosolic)	ENSDARG00000037284.7	406449	ZDB-GENE-040426-2200	Entrez gene ID import through exact transcript match from gffcompare and abbreviation match	Ens99 gene ID import through exact transcript match from gffcompare and abbreviation match
711	LL0000039282	3783.33	0.222251	0.0925537	2.40132	0.0163361	0.57566	chr9	48007081	48039964	+	zgc:92380	zgc:92380	ENSDARG00000041339.10	445086	ZDB-GENE-040801-221	Entrez gene ID import through exact transcript match from gffcompare and abbreviation match	Ens99 gene ID import through exact transcript match from gffcompare and abbreviation match
712	LL0000030352	6745.53	-0.20836	0.0868378	-2.39941	0.0164214	0.576688	chr23	20113378	20126257	-	tktb	transketolase b	ENSDARG00000006019.8	378713	ZDB-GENE-030909-13	Entrez gene ID import through exact transcript match from gffcompare and abbreviation match	Ens99 gene ID import through exact transcript match from gffcompare and abbreviation match
713	LL0000001096	421.037	0.364471	0.151985	2.39808	0.0164814	0.577174	chr5	64994083	65004791	-	ANXA1 (1 of many)	zgc:110283 [Source:ZFIN;Acc:ZDB-GENE-050417-72]	ENSDARG00000098481.3	550268	ZDB-GENE-050417-72	geneAbbrevConflict; gffcompare transcript match; overlap gene coordinates >90%	geneAbbrevConflict; gffcompare transcript match; overlap gene coordinates >90%
714	LL0000002420	7.84916	-2.71379	1.13153	-2.39834	0.0164695	0.577174	chr20	30031578	30084113	+	BX248324.1		ENSDARG00000096489.2	101884038		"exact transcript match; abbrev conflict, less than 50% gene coordinate overlap"	Ens99 gene ID import through exact transcript match from gffcompare and abbreviation match
715	LL0000026532	13.1215	-2.03849	0.850293	-2.3974	0.0165121	0.577438	chr15	38041520	38049999	+	si:ch73-380l3.4	si:ch73-380l3.4	ENSDARG00000096863.2	101885005	ZDB-GENE-131125-97	Entrez gene ID import through exact transcript match from gffcompare and abbreviation match	Ens99 gene ID import through exact transcript match from gffcompare and abbreviation match
716	LL0000024104	203.834	-0.573212	0.239424	-2.39413	0.01666	0.581798	chr20	43991179	44108842	-	runx2b	RUNX family transcription factor 2b	ENSDARG00000059233.9	405788	ZDB-GENE-040629-4	Entrez gene ID import through exact transcript match from gffcompare and abbreviation match	Ens99 gene ID import through exact transcript match from gffcompare and abbreviation match
717	LL0000006014	5372.75	0.257422	0.107565	2.39318	0.0167032	0.582493	chr7	50920437	51102550	-	col4a6	"collagen, type IV, alpha 6"	ENSDARG00000052061.7	554268	ZDB-GENE-101001-2	Entrez gene ID import through exact transcript match from gffcompare and abbreviation match	Ens99 gene ID import through exact transcript match from gffcompare and abbreviation match
718	LL0000014693	9.70594	2.38187	0.995533	2.39256	0.0167315	0.582666	chr14	597763	636931	+	LOC101883245	amyloid beta A4 precursor protein-binding family B member 2-like		NA			multiple overlapping gene/transcript annotations preventing unambiguous assignment of Ens99 gene ID
719	LL0000001515	436.227	0.36691	0.153591	2.38887	0.0169004	0.583346	chr3	26244353	26266464	+	atad5a	ATPase family AAA domain containing 5a	ENSDARG00000070568.6	560591	ZDB-GENE-070912-20	Entrez gene ID import through exact transcript match from gffcompare and abbreviation match	Ens99 gene ID import through exact transcript match from gffcompare and abbreviation match
720	LL0000001719	137.593	0.618626	0.258841	2.38999	0.0168489	0.583346	chr18	36094771	36272700	-	b3gat1a	"beta-1,3-glucuronyltransferase 1 (glucuronosyltransferase P) a"	ENSDARG00000040547.6	548607	ZDB-GENE-050419-21	Entrez gene ID import through exact transcript match from gffcompare and abbreviation match	Ens99 gene ID import through exact transcript match from gffcompare and abbreviation match
721	LL0000004910	142.888	0.561574	0.235007	2.3896	0.0168666	0.583346	chr19	156732	164884	+	carmil1	capping protein regulator and myosin 1 linker 1	ENSDARG00000103887.2	101883470	ZDB-GENE-081104-77	geneAbbrevConflict; gffcompare transcript match; overlap gene coordinates >50%	Ens99 gene ID import through exact transcript match from gffcompare and abbreviation match
722	LL0000013164	80.7502	0.785357	0.328781	2.38869	0.0169084	0.583346	chr4	14717291	14723723	+	kcnj8	potassium inwardly rectifying channel subfamily J member 8	ENSDARG00000045589.5	561090	ZDB-GENE-060308-1	Entrez gene ID import through exact transcript match from gffcompare and abbreviation match	Ens99 gene ID import through exact transcript match from gffcompare and abbreviation match
723	LL0000014411	4.80668	3.779	1.58212	2.38857	0.0169143	0.583346	chr17	50999849	51005007	-	LOC100537702	"uncharacterized LOC100537702,non-coding"		100537702		Entrez gene ID import through exact transcript match from gffcompare and abbreviation match	no overlapping transcript based on gffcompare
724	LL0000018439	1990.3	-0.239256	0.100084	-2.39056	0.0168228	0.583346	chr25	31323970	31394515	+	lsp1	lymphocyte specific protein 1 [Source:ZFIN;Acc:ZDB-GENE-131127-171]	ENSDARG00000027310.7	100536902	ZDB-GENE-131127-171	Entrez gene ID import through exact transcript match from gffcompare and abbreviation match	geneAbbrev conflict with Ens99 but matches ZFIN alias
725	LL0000023212	199.435	-0.506216	0.21192	-2.38871	0.0169074	0.583346	chr5	59278193	59391081	+	rasa4	RAS p21 protein activator 4	ENSDARG00000029372.8	567599	ZDB-GENE-060526-349	Entrez gene ID import through exact transcript match from gffcompare and abbreviation match	Ens99 gene ID import through exact transcript match from gffcompare and abbreviation match
726	LL0000007548	485.317	-0.344815	0.144477	-2.38664	0.0170033	0.584832	chr7	1111302	1136586	-	CT030017.2		ENSDARG00000111755.1	100333928		geneAbbrevConflict; gffcompare transcript match; overlap gene coordinates >90%	Ens99 gene ID import based on gene abbreviation ONLY; may conflict with gene coordinates
727	LL0000023354	757.863	0.379009	0.158806	2.38662	0.0170042	0.584832	chr3	32535986	32541072	-	rcn3	"reticulocalbin 3, EF-hand calcium binding domain"	ENSDARG00000037961.8	415248	ZDB-GENE-040625-175	Entrez gene ID import through exact transcript match from gffcompare and abbreviation match	Ens99 gene ID import through exact transcript match from gffcompare and abbreviation match
728	LL0000039566	4161.4	0.283705	0.118924	2.38561	0.017051	0.585034	chr14	14620830	14643205	-	znf185	zinc finger protein 185 with LIM domain	ENSDARG00000103917.3	553349	ZDB-GENE-061103-355	Entrez gene ID import through exact transcript match from gffcompare and abbreviation match	Ens99 gene ID import through exact transcript match from gffcompare and abbreviation match
729	LL0000040033	4.15668	5.55889	2.3303	2.38548	0.0170569	0.585034	chr12	1348229	1361517	-	LOC110440160	ras association domain-containing protein 4-like	ENSDARG00000112861.1	110440160		Entrez gene ID import through exact transcript match from gffcompare and abbreviation match	geneAbbrevConflict; gffcompare transcript match; overlap gene coordinates >90%
730	LL0000028762	734.283	0.384522	0.161234	2.38487	0.017085	0.585197	chr9	41101121	41113878	+	slc40a1	solute carrier family 40 member 1	ENSDARG00000000241.12	58153	ZDB-GENE-000511-8	Entrez gene ID import through exact transcript match from gffcompare and abbreviation match	Ens99 gene ID import through exact transcript match from gffcompare and abbreviation match
731	LL0000001788	1142.17	-0.336108	0.140971	-2.38423	0.0171149	0.585418	chr12	23424108	23430356	+	bambia	BMP and activin membrane-bound inhibitor (Xenopus laevis) homolog a	ENSDARG00000055381.5	83496	ZDB-GENE-010416-1	Entrez gene ID import through exact transcript match from gffcompare and abbreviation match	Ens99 gene ID import through exact transcript match from gffcompare and abbreviation match
732	LL0000005232	1543.96	-0.242438	0.101808	-2.38133	0.0172501	0.588087	chr18	50433722	50524042	-	cd276	CD276 molecule	ENSDARG00000003061.13	791140	ZDB-GENE-070112-452	Entrez gene ID import through exact transcript match from gffcompare and abbreviation match	Ens99 gene ID import through exact transcript match from gffcompare and abbreviation match
733	LL0000008104	184.362	0.507154	0.21317	2.37911	0.0173545	0.588087	chr24	40734996	40761089	+	CU633479.1	myosin-7-like [Source:NCBI gene;Acc:100329748]	ENSDARG00000098747.2	101882775		geneAbbrevConflict; gffcompare transcript match; overlap gene coordinates >50%	Ens99 gene ID import through exact transcript match from gffcompare and abbreviation match
734	LL0000011268	1173.4	-0.28644	0.120401	-2.37905	0.0173576	0.588087	chr15	1167119	1195012	+	gfm1	"G elongation factor, mitochondrial 1"	ENSDARG00000063624.5	561840	ZDB-GENE-061013-79	Entrez gene ID import through exact transcript match from gffcompare and abbreviation match	Ens99 gene ID import through exact transcript match from gffcompare and abbreviation match
735	LL0000026211	357.301	0.386672	0.162448	2.38028	0.0172994	0.588087	chr12	35117717	35200135	+	si:ch73-127m5.1	si:ch73-127m5.1	ENSDARG00000060680.7	799158	ZDB-GENE-130531-25	Entrez gene ID import through exact transcript match from gffcompare and abbreviation match	Ens99 gene ID import through exact transcript match from gffcompare and abbreviation match
736	LL0000026248	104.048	0.790632	0.332211	2.37991	0.0173169	0.588087	chr19	47787303	47795184	-	si:ch73-15n15.3	si:ch73-15n15.3		570842	ZDB-GENE-141212-295	Entrez gene ID import through exact transcript match from gffcompare and abbreviation match	no overlapping transcript based on gffcompare
737	LL0000028732	145.887	0.600728	0.252378	2.38027	0.0173001	0.588087	chr10	9276052	39154778	-	slc37a4b	solute carrier family 37 member 4b	ENSDARG00000093531.2	393914	ZDB-GENE-040426-827	Entrez gene ID import through exact transcript match from gffcompare and abbreviation match	Ens99 gene ID import through exact transcript match from gffcompare and abbreviation match
738	LL0000030792	337.062	0.384597	0.161573	2.38033	0.0172973	0.588087	chr6	20764848	20875111	-	tns1a	tensin 1a	ENSDARG00000078842.5	565181	ZDB-GENE-120215-32	Entrez gene ID import through exact transcript match from gffcompare and abbreviation match	Ens99 gene ID import through exact transcript match from gffcompare and abbreviation match
739	LL0000005561	1390.71	-0.258996	0.109164	-2.37254	0.0176662	0.591678	chr15	5773119	5780648	-	chchd2	coiled-coil-helix-coiled-coil-helix domain containing 2	ENSDARG00000059304.6	393740	ZDB-GENE-040426-1737	Entrez gene ID import through exact transcript match from gffcompare and abbreviation match	Ens99 gene ID import through exact transcript match from gffcompare and abbreviation match
740	LL0000009234	125.897	0.578109	0.243828	2.37098	0.0177412	0.591678	chr15	6138423	6405153	-	dscamb	Down syndrome cell adhesion molecule b	ENSDARG00000028118.12	386937	ZDB-GENE-031118-67	Entrez gene ID import through exact transcript match from gffcompare and abbreviation match	Ens99 gene ID import through exact transcript match from gffcompare and abbreviation match
741	LL0000011106	314.785	-0.389271	0.164074	-2.37253	0.0176667	0.591678	chr7	55542521	55633475	-	galns	galactosamine (N-acetyl)-6-sulfatase	ENSDARG00000051853.8	791159	ZDB-GENE-070112-1152	Entrez gene ID import through exact transcript match from gffcompare and abbreviation match	Ens99 gene ID import through exact transcript match from gffcompare and abbreviation match
742	LL0000013523	299.874	-0.405066	0.170716	-2.37274	0.0176565	0.591678	chr13	12479264	12486076	-	lamtor3	"late endosomal/lysosomal adaptor, MAPK and MTOR activator 3"	ENSDARG00000057075.7	553597	ZDB-GENE-050522-345	Entrez gene ID import through exact transcript match from gffcompare and abbreviation match	Ens99 gene ID import through exact transcript match from gffcompare and abbreviation match
743	LL0000013655	97.2602	0.70481	0.297282	2.37084	0.0177475	0.591678	chr21	15913128	15929053	-	lhx5	LIM homeobox 5	ENSDARG00000057936.5	30465	ZDB-GENE-980526-484	Entrez gene ID import through exact transcript match from gffcompare and abbreviation match	Ens99 gene ID import through exact transcript match from gffcompare and abbreviation match
744	LL0000021475	12.4327	-2.14947	0.906386	-2.37147	0.0177173	0.591678	chr20	34084331	34090740	-	pdcb	phosducin b	ENSDARG00000017634.10	386614	ZDB-GENE-031023-2	Entrez gene ID import through exact transcript match from gffcompare and abbreviation match	Ens99 gene ID import through exact transcript match from gffcompare and abbreviation match
745	LL0000024217	3683.18	-0.292536	0.123346	-2.37166	0.0177083	0.591678	chr5	4366431	4374375	+	sat1a.2	"spermidine/spermine N1-acetyltransferase 1a, duplicate 2"	ENSDARG00000095908.4	431716	ZDB-GENE-040704-4	Entrez gene ID import through exact transcript match from gffcompare and abbreviation match	Ens99 gene ID import through exact transcript match from gffcompare and abbreviation match
746	LL0000027533	55.1458	0.917224	0.386365	2.37399	0.0175972	0.591678	chr11	11595973	11625630	-	si:dkey-28e7.3	si:dkey-28e7.3	ENSDARG00000074508.4	100001887	ZDB-GENE-141215-28	"partial transcript match; ""j"" class in gffcompare; abbreviation match"	Ens99 gene ID import through exact transcript match from gffcompare and abbreviation match
747	LL0000028456	1851.39	-0.272365	0.114673	-2.37513	0.0175426	0.591678	chr2	37301404	37354568	-	skila	SKI-like proto-oncogene a	ENSDARG00000023933.10	100007653	ZDB-GENE-070912-548	"partial transcript match; ""j"" class in gffcompare; abbreviation match"	Ens99 gene ID import through exact transcript match from gffcompare and abbreviation match
748	LL0000029269	718.913	-0.294381	0.124005	-2.37394	0.0175995	0.591678	chr25	1088693	1126311	-	spg11	"SPG11 vesicle trafficking associated, spatacsin"	ENSDARG00000045968.7	793551	ZDB-GENE-101017-1	Entrez gene ID import through exact transcript match from gffcompare and abbreviation match	Ens99 gene ID import through exact transcript match from gffcompare and abbreviation match
749	LL0000029345	804.735	-0.323412	0.136133	-2.3757	0.0175156	0.591678	chr17	9944495	9950911	-	sptssa	"serine palmitoyltransferase, small subunit A"	ENSDARG00000071203.5	541337	ZDB-GENE-050320-26	Entrez gene ID import through exact transcript match from gffcompare and abbreviation match	Ens99 gene ID import through exact transcript match from gffcompare and abbreviation match
750	LL0000030672	629.602	0.306469	0.129098	2.37393	0.0175999	0.591678	chr16	29650698	29684858	+	tmod4	tropomodulin 4 (muscle)	ENSDARG00000020890.8	30441	ZDB-GENE-991019-9	Entrez gene ID import through exact transcript match from gffcompare and abbreviation match	Ens99 gene ID import through exact transcript match from gffcompare and abbreviation match
751	LL0000004380	92.9802	0.685563	0.289278	2.36991	0.0177925	0.592387	chr13	7274463	7317117	+	CABZ01072077.1	neuroblast differentiation-associated protein AHNAK-like [Source:NCBI gene;Acc:795051]	ENSDARG00000108535.2	795051		geneAbbrevConflict; gffcompare transcript match; overlap gene coordinates >90%	Ens99 gene ID import through exact transcript match from gffcompare and abbreviation match
752	LL0000007467	1567.27	-0.275214	0.116185	-2.36875	0.0178483	0.593457	chr24	20920563	20921714	+	cst14a.2	"cystatin 14a, tandem duplicate 2"	ENSDARG00000045352.5	792225	ZDB-GENE-040426-1065	Entrez gene ID import through exact transcript match from gffcompare and abbreviation match	Ens99 gene ID import through exact transcript match from gffcompare and abbreviation match
753	LL0000009235	98.3315	0.697447	0.294673	2.36685	0.0179401	0.595715	chr15	12061194	12231035	-	dscaml1	Down syndrome cell adhesion molecule like 1	ENSDARG00000098057.2	100002762	ZDB-GENE-110601-1	Entrez gene ID import through exact transcript match from gffcompare and abbreviation match	Ens99 gene ID import through exact transcript match from gffcompare and abbreviation match
754	LL0000000355	74.2518	-0.73866	0.312312	-2.36514	0.0180234	0.596107	chr20	35547832	35558396	-	adgrf7	adhesion G protein-coupled receptor F7	ENSDARG00000086445.5	613165	ZDB-GENE-041001-214	"partial transcript match; ""j"" class in gffcompare; abbreviation match"	Ens99 gene ID import through exact transcript match from gffcompare and abbreviation match
755	LL0000005727	14543	0.213155	0.0901234	2.36515	0.0180228	0.596107	chr5	36832079	36837846	-	ckma	"creatine kinase, muscle a"	ENSDARG00000035327.4	30095	ZDB-GENE-980526-109	Entrez gene ID import through exact transcript match from gffcompare and abbreviation match	Ens99 gene ID import through exact transcript match from gffcompare and abbreviation match
756	LL0000022497	1676.82	-0.318846	0.134811	-2.36514	0.0180234	0.596107	chr13	12007904	12034608	-	pprc1	PPARG related coactivator 1	ENSDARG00000090337.3	100002463	ZDB-GENE-030131-9858	Entrez gene ID import through exact transcript match from gffcompare and abbreviation match	Ens99 gene ID import through exact transcript match from gffcompare and abbreviation match
757	LL0000018141	284.796	-0.475505	0.201145	-2.36399	0.0180795	0.596863	chr21	6212712	6386153	+	LOC562049	formin-binding protein 1-like		562049		Entrez gene ID import through exact transcript match from gffcompare and abbreviation match	multiple overlapping gene/transcript annotations preventing unambiguous assignment of Ens99 gene ID
758	LL0000028538	79.9757	0.71685	0.303276	2.36369	0.018094	0.596863	chr7	69496293	69521481	-	slc1a1	solute carrier family 1 member 1	ENSDARG00000020212.10	436939	ZDB-GENE-040718-414	Entrez gene ID import through exact transcript match from gffcompare and abbreviation match	Ens99 gene ID import through exact transcript match from gffcompare and abbreviation match
759	LL0000022075	1473.05	0.28658	0.121283	2.3629	0.0181327	0.597351	chr2	21387751	21438551	-	plcd1b	"phospholipase C, delta 1b"	ENSDARG00000034080.10	337489	ZDB-GENE-030131-9435	Entrez gene ID import through exact transcript match from gffcompare and abbreviation match	Ens99 gene ID import through exact transcript match from gffcompare and abbreviation match
760	LL0000002302	8.36968	2.28076	0.966291	2.36033	0.0182588	0.59757	chr3	3971436	3992554	-	BX005421.1		ENSDARG00000044235.8	NA			Ens99 gene ID import through exact transcript match from gffcompare and abbreviation match
761	LL0000005648	20.4164	1.44335	0.611499	2.36035	0.0182579	0.59757	chr7	53641257	53669653	-	chrna7	"cholinergic receptor, nicotinic, alpha 7 (neuronal)"	ENSDARG00000101702.3	394199	ZDB-GENE-040108-3	Entrez gene ID import through exact transcript match from gffcompare and abbreviation match	Ens99 gene ID import through exact transcript match from gffcompare and abbreviation match
762	LL0000020640	90.2998	0.771057	0.326424	2.36213	0.0181701	0.59757	chr21	27635482	28384077	+	nrxn2a	neurexin 2a	ENSDARG00000061454.8	558326	ZDB-GENE-070206-5	Entrez gene ID import through exact transcript match from gffcompare and abbreviation match	Ens99 gene ID import through exact transcript match from gffcompare and abbreviation match
763	LL0000024308	115.334	-0.615338	0.260544	-2.36174	0.0181893	0.59757	chr4	18453699	18455487	-	sco2	synthesis of cytochrome C oxidase 2	ENSDARG00000045555.7	606683	ZDB-GENE-041210-173	Entrez gene ID import through exact transcript match from gffcompare and abbreviation match	Ens99 gene ID import through exact transcript match from gffcompare and abbreviation match
764	LL0000036855	18.993	-1.52833	0.64734	-2.36094	0.0182285	0.59757	chr6	41552755	41554082	+	XLOC_036010			NA		No transcript match by gffcompare	no overlapping transcript based on gffcompare
765	LL0000005937	457.86	0.354872	0.150508	2.35783	0.0183822	0.599256	chr10	13460130	13772861	-	cntfr	ciliary neurotrophic factor receptor	ENSDARG00000028661.9	368438	ZDB-GENE-030616-82	Entrez gene ID import through exact transcript match from gffcompare and abbreviation match	Ens99 gene ID import through exact transcript match from gffcompare and abbreviation match
766	LL0000011275	122.111	0.59099	0.250619	2.35812	0.0183679	0.599256	chr12	29763546	29821057	+	gfra1b	gdnf family receptor alpha 1b	ENSDARG00000102564.2	79377	ZDB-GENE-010226-3	Entrez gene ID import through exact transcript match from gffcompare and abbreviation match	Ens99 gene ID import through exact transcript match from gffcompare and abbreviation match
767	LL0000028500	185.85	-0.555179	0.235447	-2.35798	0.0183746	0.599256	chr8	35806304	35961008	-	slc15a4	solute carrier family 15 member 4	ENSDARG00000102612.2	393932	ZDB-GENE-040426-1047	Entrez gene ID import through exact transcript match from gffcompare and abbreviation match	Ens99 gene ID import through exact transcript match from gffcompare and abbreviation match
768	LL0000001640	2776.36	-0.205665	0.0872551	-2.35706	0.0184203	0.599716	chr17	21372267	21418340	-	atp6v1ba	"ATPase, H+ transporting, lysosomal, V1 subunit B, member a"	ENSDARG00000013443.10	359839	ZDB-GENE-030711-3	Entrez gene ID import through exact transcript match from gffcompare and abbreviation match	Ens99 gene ID import through exact transcript match from gffcompare and abbreviation match
769	LL0000015443	67.8488	-0.796864	0.338178	-2.35634	0.0184558	0.600091	chr13	47560507	47563000	+	LOC101887033	"uncharacterized LOC101887033,non-coding"		101887033		Entrez gene ID import through exact transcript match from gffcompare and abbreviation match	no overlapping transcript based on gffcompare
770	LL0000012490	20.6805	1.46686	0.623299	2.35338	0.0186036	0.601764	chr12	16989120	16990896	-	ifit12	interferon-induced protein with tetratricopeptide repeats 12	ENSDARG00000090977.4	567504	ZDB-GENE-120406-2	Entrez gene ID import through exact transcript match from gffcompare and abbreviation match	Ens99 gene ID import through exact transcript match from gffcompare and abbreviation match
771	LL0000020420	66.2997	0.77001	0.32705	2.35441	0.0185523	0.601764	chr14	6954579	6961746	+	nme5	NME/NM23 family member 5	ENSDARG00000041617.8	436789	ZDB-GENE-040718-221	Entrez gene ID import through exact transcript match from gffcompare and abbreviation match	Ens99 gene ID import through exact transcript match from gffcompare and abbreviation match
772	LL0000022765	1650.15	-0.225151	0.095671	-2.35339	0.0186032	0.601764	chr3	34801146	34816979	-	psmd11a	"proteasome 26S subunit, non-ATPase 11a"	ENSDARG00000060150.8	503934	ZDB-GENE-030131-2711	Entrez gene ID import through exact transcript match from gffcompare and abbreviation match	Ens99 gene ID import through exact transcript match from gffcompare and abbreviation match
773	LL0000025249	55.6002	-9.19688	3.90753	-2.35363	0.0185912	0.601764	chr8	45003437	45010555	+	si:ch211-163b2.4	si:ch211-163b2.4	ENSDARG00000094890.3	100003064	ZDB-GENE-081104-502	Entrez gene ID import through exact transcript match from gffcompare and abbreviation match	Ens99 gene ID import through exact transcript match from gffcompare and abbreviation match
774	LL0000009583	76.1441	-0.733793	0.311918	-2.35252	0.0186469	0.60182	chr24	8860176	8887888	-	elovl2	ELOVL fatty acid elongase 2	ENSDARG00000045414.7	678614	ZDB-GENE-060421-5612	Entrez gene ID import through exact transcript match from gffcompare and abbreviation match	Ens99 gene ID import through exact transcript match from gffcompare and abbreviation match
775	LL0000015286	20.2971	1.59725	0.67899	2.35239	0.0186534	0.60182	chr8	4818158	4832080	+	LOC101886239	coiled-coil domain-containing protein 74B-like		101886239		Entrez gene ID import through exact transcript match from gffcompare and abbreviation match	no overlapping transcript based on gffcompare
776	LL0000001218	717.831	-0.351417	0.149564	-2.3496	0.0187934	0.605541	chr12	20366109	20373165	-	aqp8a.1	"aquaporin 8a, tandem duplicate 1"	ENSDARG00000045141.6	447923	ZDB-GENE-040912-106	Entrez gene ID import through exact transcript match from gffcompare and abbreviation match	Ens99 gene ID import through exact transcript match from gffcompare and abbreviation match
777	LL0000001715	201.472	0.489222	0.208331	2.3483	0.0188595	0.605541	chr22	24139416	24170496	+	b3galt2	"UDP-Gal:betaGlcNAc beta 1,3-galactosyltransferase, polypeptide 2"	ENSDARG00000102061.2	404633	ZDB-GENE-040426-2078	Entrez gene ID import through exact transcript match from gffcompare and abbreviation match	Ens99 gene ID import through exact transcript match from gffcompare and abbreviation match
778	LL0000004719	22.4377	1.34754	0.573867	2.34818	0.0188656	0.605541	chr17	53380446	53393653	+	CABZ01117357.1	protein unc-79 homolog [Source:NCBI gene;Acc:101884319]	ENSDARG00000117519.1	101884319		"exact transcript match; abbrev conflict, less than 50% gene coordinate overlap"	Ens99 gene ID import through exact transcript match from gffcompare and abbreviation match
779	LL0000022841	873.075	-0.493192	0.210003	-2.3485	0.018849	0.605541	chr20	34121818	34127415	-	ptgs2b	prostaglandin-endoperoxide synthase 2b	ENSDARG00000010276.10	559020	ZDB-GENE-041014-323	Entrez gene ID import through exact transcript match from gffcompare and abbreviation match	Ens99 gene ID import through exact transcript match from gffcompare and abbreviation match
780	LL0000012508	2866.97	-0.265286	0.113065	-2.34631	0.0189606	0.607581	chr4	6799794	6809323	-	ifrd1	interferon-related developmental regulator 1	ENSDARG00000068708.5	555178	ZDB-GENE-030131-6132	Entrez gene ID import through exact transcript match from gffcompare and abbreviation match	Ens99 gene ID import through exact transcript match from gffcompare and abbreviation match
781	LL0000014672	4.17609	-5.4678	2.3312	-2.34549	0.0190021	0.607581	chr22	1616361	1626649	+	LOC101883134	zinc finger MYM-type protein 1-like		NA			multiple overlapping gene/transcript annotations preventing unambiguous assignment of Ens99 gene ID
782	LL0000035096	4.17609	-5.4678	2.3312	-2.34549	0.0190021	0.607581	chr23	43614048	43625446	+	XLOC_022683			NA			no overlapping transcript based on gffcompare
783	LL0000009156	678.967	-0.300181	0.128008	-2.34501	0.0190266	0.607588	chr14	24267892	24277805	-	dpf2l	"D4, zinc and double PHD fingers family 2, like"	ENSDARG00000037291.6	326933	ZDB-GENE-030131-5132	Entrez gene ID import through exact transcript match from gffcompare and abbreviation match	Ens99 gene ID import through exact transcript match from gffcompare and abbreviation match
784	LL0000000768	1451.43	-0.397701	0.169737	-2.34304	0.0191273	0.609448	chr4	77556399	77561679	-	AL935186.9	UNCHARACTERIZED	ENSDARG00000113671.1	110438638		"exact transcript match; abbrev conflict, less than 50% gene coordinate overlap"	Ens99 gene ID import based on gene abbreviation ONLY; may conflict with gene coordinates
785	LL0000011243	158.208	-0.528962	0.225771	-2.34292	0.0191336	0.609448	chr10	1396925	1416515	+	gdnfa	glial cell derived neurotrophic factor a	ENSDARG00000039959.6	79379	ZDB-GENE-010226-1	Entrez gene ID import through exact transcript match from gffcompare and abbreviation match	Ens99 gene ID import through exact transcript match from gffcompare and abbreviation match
786	LL0000004623	372.155	-0.407797	0.174547	-2.33632	0.0194748	0.611426	chr16	51461497	51539637	+	CABZ01088428.1	solute carrier family 9 member A1a [Source:NCBI gene;Acc:101885761]	ENSDARG00000067784.5	101885761		geneAbbrevConflict; gffcompare transcript match; overlap gene coordinates >90%	Ens99 gene ID import through exact transcript match from gffcompare and abbreviation match
787	LL0000009039	1094.6	-0.292303	0.124939	-2.33957	0.019306	0.611426	chr1	45002919	45016005	+	dnaja1	DnaJ heat shock protein family (Hsp40) member A1	ENSDARG00000030972.5	323922	ZDB-GENE-030131-2642	Entrez gene ID import through exact transcript match from gffcompare and abbreviation match	Ens99 gene ID import through exact transcript match from gffcompare and abbreviation match
788	LL0000009644	240.541	-0.478496	0.204443	-2.34048	0.0192587	0.611426	chr3	36135787	36153591	-	engase	endo-beta-N-acetylglucosaminidase	ENSDARG00000010035.10	561239	ZDB-GENE-070112-1332	Entrez gene ID import through exact transcript match from gffcompare and abbreviation match	Ens99 gene ID import through exact transcript match from gffcompare and abbreviation match
789	LL0000010217	30.962	1.22336	0.52295	2.33934	0.0193179	0.611426	chr21	22731253	22737228	-	fbxo40.2	"F-box protein 40, tandem duplicate 2"	ENSDARG00000091119.5	566344	ZDB-GENE-120215-105	Entrez gene ID import through exact transcript match from gffcompare and abbreviation match	Ens99 gene ID import through exact transcript match from gffcompare and abbreviation match
790	LL0000010441	1410.95	0.389203	0.166481	2.33783	0.0193963	0.611426	chr2	45543539	45570199	+	fndc7a	fibronectin type III domain containing 7a	ENSDARG00000077096.7	100538169	ZDB-GENE-070216-2	Entrez gene ID import through exact transcript match from gffcompare and abbreviation match	Ens99 gene ID import through exact transcript match from gffcompare and abbreviation match
791	LL0000019852	240.716	0.515138	0.220518	2.33604	0.0194891	0.611426	chr19	26340736	26378655	+	mylipa	myosin regulatory light chain interacting protein a	ENSDARG00000008859.8	335888	ZDB-GENE-030131-7831	Entrez gene ID import through exact transcript match from gffcompare and abbreviation match	Ens99 gene ID import through exact transcript match from gffcompare and abbreviation match
792	LL0000021380	50.9051	1.08116	0.462229	2.339	0.0193352	0.611426	chr10	21804772	21820057	+	pcdh1g31	protocadherin 1 gamma 31	ENSDARG00000100670.3	554015	ZDB-GENE-050609-24	Entrez gene ID import through exact transcript match from gffcompare and abbreviation match	Ens99 gene ID import through exact transcript match from gffcompare and abbreviation match
793	LL0000022308	320.764	0.411281	0.17605	2.33616	0.0194827	0.611426	chr16	24669883	24672919	-	pon2	paraoxonase 2	ENSDARG00000016856.8	335176	ZDB-GENE-030131-7116	Entrez gene ID import through exact transcript match from gffcompare and abbreviation match	Ens99 gene ID import through exact transcript match from gffcompare and abbreviation match
794	LL0000022718	1339.55	0.385469	0.164846	2.33836	0.0193685	0.611426	chr18	46210164	46248891	-	prx	periaxin	ENSDARG00000017246.10	571950	ZDB-GENE-030131-5790	geneAbbrevConflict; gffcompare transcript match; overlap gene coordinates >90%	Ens99 gene ID import through exact transcript match from gffcompare and abbreviation match
795	LL0000031254	768.011	0.272084	0.116472	2.33606	0.0194883	0.611426	chr18	26899293	26920132	+	tspan3a	tetraspanin 3a	ENSDARG00000034753.10	565579	ZDB-GENE-030131-7787	Entrez gene ID import through exact transcript match from gffcompare and abbreviation match	Ens99 gene ID import through exact transcript match from gffcompare and abbreviation match
796	LL0000032045	828.687	-0.297942	0.127504	-2.33674	0.0194528	0.611426	chr11	30744266	30747836	+	wdr83os	WD repeat domain 83 opposite strand	ENSDARG00000025554.6	393689	ZDB-GENE-040426-1674	Entrez gene ID import through exact transcript match from gffcompare and abbreviation match	Ens99 gene ID import through exact transcript match from gffcompare and abbreviation match
797	LL0000039141	710.989	0.285558	0.122201	2.33679	0.0194503	0.611426	chr3	30202863	30218504	-	zgc:195001	zgc:195001	ENSDARG00000070484.5	567531	ZDB-GENE-081022-173	Entrez gene ID import through exact transcript match from gffcompare and abbreviation match	Ens99 gene ID import through exact transcript match from gffcompare and abbreviation match
798	LL0000001496	3296.09	0.214653	0.0921127	2.33033	0.0197886	0.613729	chr2	26655744	26682182	+	asph	aspartate beta-hydroxylase	ENSDARG00000055945.8	323659	ZDB-GENE-031112-5	Entrez gene ID import through exact transcript match from gffcompare and abbreviation match	Ens99 gene ID import through exact transcript match from gffcompare and abbreviation match
799	LL0000004950	605.872	0.370754	0.158912	2.33308	0.0196438	0.613729	chr23	28954137	29095481	-	casz1	castor zinc finger 1	ENSDARG00000037030.8	559053	ZDB-GENE-060130-108	Entrez gene ID import through exact transcript match from gffcompare and abbreviation match	Ens99 gene ID import through exact transcript match from gffcompare and abbreviation match
800	LL0000006028	428.51	0.392363	0.168368	2.33039	0.0197853	0.613729	chr19	35493697	35596461	-	col8a2	"collagen, type VIII, alpha 2"	ENSDARG00000060893.7	794479	ZDB-GENE-060503-488	Entrez gene ID import through exact transcript match from gffcompare and abbreviation match	Ens99 gene ID import through exact transcript match from gffcompare and abbreviation match
801	LL0000014978	6.65997	2.59134	1.11087	2.33272	0.019663	0.613729	chrUn_KN150225v1	2125	15188	+	LOC101884742	lipoxygenase homology domain-containing protein 1-like		101884742		Entrez gene ID import through exact transcript match from gffcompare and abbreviation match	no overlapping transcript based on gffcompare
802	LL0000019654	15.6699	1.75081	0.751431	2.32996	0.019808	0.613729	chr24	17040211	17049270	-	msrb2	methionine sulfoxide reductase B2	ENSDARG00000018459.10	405857	ZDB-GENE-040426-2304	Entrez gene ID import through exact transcript match from gffcompare and abbreviation match	Ens99 gene ID import through exact transcript match from gffcompare and abbreviation match
803	LL0000021786	745.494	0.365635	0.156815	2.33163	0.0197201	0.613729	chr6	50711009	50731289	-	pigu	"phosphatidylinositol glycan anchor biosynthesis, class U"	ENSDARG00000075530.5	560242	ZDB-GENE-100629-1	Entrez gene ID import through exact transcript match from gffcompare and abbreviation match	Ens99 gene ID import through exact transcript match from gffcompare and abbreviation match
804	LL0000031295	1030.67	-0.279673	0.120031	-2.33001	0.0198056	0.613729	chr17	22760120	22947117	+	ttc27	tetratricopeptide repeat domain 27	ENSDARG00000007918.12	317640	ZDB-GENE-030102-1	Entrez gene ID import through exact transcript match from gffcompare and abbreviation match	Ens99 gene ID import through exact transcript match from gffcompare and abbreviation match
805	LL0000031356	65.8634	0.847802	0.363312	2.33353	0.0196202	0.613729	chr6	49881626	49891568	+	tubb1	"tubulin, beta 1 class VI"	ENSDARG00000053066.5	558552	ZDB-GENE-110408-5	Entrez gene ID import through exact transcript match from gffcompare and abbreviation match	Ens99 gene ID import through exact transcript match from gffcompare and abbreviation match
806	LL0000038625	684.832	0.365281	0.1566	2.33258	0.0196703	0.613729	chr2	33450545	33469103	+	zgc:113531	zgc:113531	ENSDARG00000038794.5	541359	ZDB-GENE-050320-52	Entrez gene ID import through exact transcript match from gffcompare and abbreviation match	Ens99 gene ID import through exact transcript match from gffcompare and abbreviation match
807	LL0000039253	605.302	0.344977	0.147964	2.33149	0.0197277	0.613729	chr15	43332994	43389933	+	zgc:85932	zgc:85932	ENSDARG00000098239.3	405875	ZDB-GENE-040426-2460	Entrez gene ID import through exact transcript match from gffcompare and abbreviation match	Ens99 gene ID import through exact transcript match from gffcompare and abbreviation match
808	LL0000014317	14.6549	-2.21474	0.951116	-2.32857	0.019882	0.614499	chr15	687625	694680	-	LOC100536174	gastrula zinc finger protein XlCGF8.2DB-like		100536174		Entrez gene ID import through exact transcript match from gffcompare and abbreviation match	multiple overlapping gene/transcript annotations preventing unambiguous assignment of Ens99 gene ID
809	LL0000018656	5948.84	-0.218239	0.093711	-2.32885	0.0198668	0.614499	chr23	9794679	9807624	-	mapre1b	"microtubule-associated protein, RP/EB family, member 1b"	ENSDARG00000002659.11	334728	ZDB-GENE-040426-2256	Entrez gene ID import through exact transcript match from gffcompare and abbreviation match	Ens99 gene ID import through exact transcript match from gffcompare and abbreviation match
810	LL0000007666	9.90118	-2.20925	0.949511	-2.32672	0.0199799	0.616763	chr4	71154171	71155563	+	CT737123.1	uncharacterized LOC101884521 [Source:NCBI gene;Acc:101884521]	ENSDARG00000100240.2	101884521		geneAbbrevConflict; gffcompare transcript match; overlap gene coordinates >50%	Ens99 gene ID import through exact transcript match from gffcompare and abbreviation match
811	LL0000022859	4335.56	0.202936	0.0872511	2.32588	0.0200247	0.617384	chr6	29754141	29795029	+	ptmaa	prothymosin alpha a	ENSDARG00000021113.9	335707	ZDB-GENE-030131-7647	Entrez gene ID import through exact transcript match from gffcompare and abbreviation match	Ens99 gene ID import through exact transcript match from gffcompare and abbreviation match
812	LL0000004470	70.9889	0.850162	0.365695	2.32478	0.0200835	0.617694	chr18	627784	649987	+	CABZ01078320.1	[ADP RIBOSE] POLYMERASE EC_2.4.2.30 ADP RIBOSYLTRANSFERASE DIPHTHERIA TOXIN	ENSDARG00000116666.1	100537098		geneAbbrevConflict; gffcompare transcript match; overlap gene coordinates >50%	Ens99 gene ID import through exact transcript match from gffcompare and abbreviation match
813	LL0000009528	194.941	0.489731	0.210658	2.32477	0.0200842	0.617694	chr21	26401332	26406304	-	eif4ebp3	eukaryotic translation initiation factor 4E binding protein 3	ENSDARG00000054916.5	492482	ZDB-GENE-041114-44	Entrez gene ID import through exact transcript match from gffcompare and abbreviation match	Ens99 gene ID import through exact transcript match from gffcompare and abbreviation match
814	LL0000008394	3.48299	4.28309	1.84426	2.32239	0.0202121	0.620865	chr15	44206698	44226221	+	CU929391.1	ZINC FINGER	ENSDARG00000088039.3	NA			Ens99 gene ID import through exact transcript match from gffcompare and abbreviation match
815	LL0000004765	233.174	0.435333	0.187552	2.32113	0.0202797	0.621415	chr6	14086328	14146983	-	cacnb4b	"calcium channel, voltage-dependent, beta 4b subunit"	ENSDARG00000062174.10	678560	ZDB-GENE-060421-7907	Entrez gene ID import through exact transcript match from gffcompare and abbreviation match	Ens99 gene ID import through exact transcript match from gffcompare and abbreviation match
816	LL0000012369	985.657	0.278738	0.120081	2.32125	0.0202732	0.621415	chr20	53982317	54012043	-	hsp90aa1.1	"heat shock protein 90, alpha (cytosolic), class A member 1, tandem duplicate 1"	ENSDARG00000010478.12	30591	ZDB-GENE-990415-94	Entrez gene ID import through exact transcript match from gffcompare and abbreviation match	Ens99 gene ID import through exact transcript match from gffcompare and abbreviation match
817	LL0000021114	1559.38	0.361184	0.155666	2.32026	0.020327	0.621466	chr17	50313454	50374005	-	otofb	otoferlin b	ENSDARG00000020581.11	100331283	ZDB-GENE-110406-5	Entrez gene ID import through exact transcript match from gffcompare and abbreviation match	Ens99 gene ID import through exact transcript match from gffcompare and abbreviation match
818	LL0000027618	59.3231	0.881998	0.380142	2.32018	0.0203311	0.621466	chr15	4632782	4635819	+	si:dkey-35i13.1	si:dkey-35i13.1	ENSDARG00000097648.2	795516	ZDB-GENE-030131-8008	Entrez gene ID import through exact transcript match from gffcompare and abbreviation match	Ens99 gene ID import through exact transcript match from gffcompare and abbreviation match
819	LL0000018660	689.589	0.292201	0.126026	2.31858	0.0204177	0.622067	chr12	4733831	4802930	-	mapta	microtubule-associated protein tau a	ENSDARG00000089314.5	100000342	ZDB-GENE-081027-1	Entrez gene ID import through exact transcript match from gffcompare and abbreviation match	Ens99 gene ID import through exact transcript match from gffcompare and abbreviation match
820	LL0000026111	17.7437	1.56633	0.67559	2.31846	0.0204243	0.622067	chr13	6334799	6338639	-	si:ch211-66i8.3	si:ch211-66i8.3		101884841	ZDB-LINCRNAG-131120-31	geneAbbrevConflict; gffcompare transcript match; overlap gene coordinates >90%	no overlapping transcript based on gffcompare
821	LL0000040186	90.7427	0.791789	0.341518	2.31844	0.0204254	0.622067	chr21	18313153	18390741	+	si:ch73-287m6.1	si:ch73-287m6.1	ENSDARG00000104101.2	100535071	ZDB-GENE-100920-2	Entrez gene ID import through exact transcript match from gffcompare and abbreviation match	geneAbbrevConflict; gffcompare transcript match; overlap gene coordinates >90%
822	LL0000004840	640.449	0.296675	0.128038	2.3171	0.0204985	0.623435	chr7	57725708	57880532	+	camk2d1	calcium/calmodulin-dependent protein kinase (CaM kinase) II delta 1	ENSDARG00000043010.9	445208	ZDB-GENE-040801-121	Entrez gene ID import through exact transcript match from gffcompare and abbreviation match	Ens99 gene ID import through exact transcript match from gffcompare and abbreviation match
823	LL0000009431	43.4407	1.04043	0.449099	2.3167	0.0205202	0.623435	chr2	26303544	26444503	+	efna2a	ephrin-A2a	ENSDARG00000031372.8	30218	ZDB-GENE-990415-66	Entrez gene ID import through exact transcript match from gffcompare and abbreviation match	Ens99 gene ID import through exact transcript match from gffcompare and abbreviation match
824	LL0000005212	10325.3	-0.222851	0.0966075	-2.30676	0.021068	0.62862	chr1	53701801	53714885	-	cct4	"chaperonin containing TCP1, subunit 4 (delta)"	ENSDARG00000013475.7	393555	ZDB-GENE-040426-1421	Entrez gene ID import through exact transcript match from gffcompare and abbreviation match	Ens99 gene ID import through exact transcript match from gffcompare and abbreviation match
825	LL0000010874	461.364	-0.359704	0.155587	-2.31192	0.0207821	0.62862	chr24	29907605	29932416	+	frrs1b	ferric-chelate reductase 1b	ENSDARG00000077605.4	557898	ZDB-GENE-080917-44	Entrez gene ID import through exact transcript match from gffcompare and abbreviation match	Ens99 gene ID import through exact transcript match from gffcompare and abbreviation match
826	LL0000011680	738.86	0.297037	0.128497	2.31162	0.0207986	0.62862	chr16	41902656	41961194	-	gramd1a	GRAM domain containing 1A	ENSDARG00000076689.5	555994	ZDB-GENE-060503-688	Entrez gene ID import through exact transcript match from gffcompare and abbreviation match	Ens99 gene ID import through exact transcript match from gffcompare and abbreviation match
827	LL0000018386	123.514	0.615369	0.266551	2.30864	0.0209637	0.62862	chr2	43098069	43124747	-	lrrc6	leucine rich repeat containing 6	ENSDARG00000053318.6	432388	ZDB-GENE-040827-2	Entrez gene ID import through exact transcript match from gffcompare and abbreviation match	Ens99 gene ID import through exact transcript match from gffcompare and abbreviation match
828	LL0000019840	1695.48	0.297139	0.128704	2.30869	0.0209605	0.62862	chr9	38994232	39005320	-	myl1	"myosin, light chain 1, alkali%3B skeletal, fast"	ENSDARG00000014196.6	336165	ZDB-GENE-030131-8109	Entrez gene ID import through exact transcript match from gffcompare and abbreviation match	Ens99 gene ID import through exact transcript match from gffcompare and abbreviation match
829	LL0000020532	7957.85	-0.296028	0.128247	-2.30827	0.0209844	0.62862	chr10	22034477	22045119	+	npm1a	nucleophosmin 1a	ENSDARG00000014329.11	266985	ZDB-GENE-021028-1	Entrez gene ID import through exact transcript match from gffcompare and abbreviation match	Ens99 gene ID import through exact transcript match from gffcompare and abbreviation match
830	LL0000021485	4665.61	-0.182589	0.0789576	-2.31249	0.0207506	0.62862	chr19	42847305	42875188	+	pdcd6ip	programmed cell death 6 interacting protein	ENSDARG00000025269.10	406669	ZDB-GENE-040426-2678	Entrez gene ID import through exact transcript match from gffcompare and abbreviation match	Ens99 gene ID import through exact transcript match from gffcompare and abbreviation match
831	LL0000026043	1112.91	-0.394658	0.170935	-2.30882	0.0209537	0.62862	chr14	7724876	7744156	-	si:ch211-39i2.2	si:ch211-39i2.2	ENSDARG00000104472.2	449866	ZDB-GENE-041008-126	Entrez gene ID import through exact transcript match from gffcompare and abbreviation match	Ens99 gene ID import through exact transcript match from gffcompare and abbreviation match
832	LL0000027325	350.308	0.50778	0.220055	2.30751	0.0210262	0.62862	chr10	17986594	17988793	-	si:dkey-242g16.2	si:dkey-242g16.2	ENSDARG00000069377.6	336380	ZDB-GENE-030131-8324	Entrez gene ID import through exact transcript match from gffcompare and abbreviation match	Ens99 gene ID import through exact transcript match from gffcompare and abbreviation match
833	LL0000027400	1929.06	0.249903	0.108251	2.30855	0.0209684	0.62862	chr23	32491690	32536657	+	si:dkey-261h17.1	si:dkey-261h17.1	ENSDARG00000095268.2	561010	ZDB-GENE-030829-14	Entrez gene ID import through exact transcript match from gffcompare and abbreviation match	Ens99 gene ID import through exact transcript match from gffcompare and abbreviation match
834	LL0000028212	4.09109	-5.42893	2.35209	-2.30813	0.020992	0.62862	chr4	43408004	43416502	+	si:dkeyp-53e4.2	si:dkeyp-53e4.2	ENSDARG00000095440.4	NA	ZDB-GENE-110913-125		Ens99 gene ID import through exact transcript match from gffcompare and abbreviation match
835	LL0000028400	426.388	-0.327031	0.141767	-2.30682	0.0210649	0.62862	chr22	3262413	3299355	-	si:zfos-943e10.1	si:zfos-943e10.1	ENSDARG00000103522.2	327483	ZDB-GENE-030131-5694	Entrez gene ID import through exact transcript match from gffcompare and abbreviation match	Ens99 gene ID import through exact transcript match from gffcompare and abbreviation match
836	LL0000028531	341.569	0.400056	0.173419	2.30688	0.0210615	0.62862	chr13	29422049	29424454	-	slc18a3a	solute carrier family 18 member 3a	ENSDARG00000006356.6	559347	ZDB-GENE-060929-990	Entrez gene ID import through exact transcript match from gffcompare and abbreviation match	Ens99 gene ID import through exact transcript match from gffcompare and abbreviation match
837	LL0000029197	1124.77	-0.372255	0.161327	-2.30745	0.0210297	0.62862	chr16	67756	106396	+	sox4b	SRY-box transcription factor 4b	ENSDARG00000098834.2	393875	ZDB-GENE-040426-1274	"partial transcript match; ""j"" class in gffcompare; abbreviation match"	Ens99 gene ID import through exact transcript match from gffcompare and abbreviation match
838	LL0000032167	4.09109	-5.42893	2.35209	-2.30813	0.020992	0.62862	chr10	307849	309853	-	wu:fj39h09	wu:fj39h09		100004725	ZDB-GENE-030131-7904	Entrez gene ID import through exact transcript match from gffcompare and abbreviation match	multiple overlapping gene/transcript annotations preventing unambiguous assignment of Ens99 gene ID
839	LL0000013524	542.842	-0.320458	0.138991	-2.3056	0.0211329	0.629805	chr4	20051441	20054583	+	lamtor4	"late endosomal/lysosomal adaptor, MAPK and MTOR activator 4"	ENSDARG00000045542.6	561019	ZDB-GENE-030131-7438	Entrez gene ID import through exact transcript match from gffcompare and abbreviation match	Ens99 gene ID import through exact transcript match from gffcompare and abbreviation match
840	LL0000031887	887.492	-0.270851	0.117529	-2.30454	0.0211921	0.630819	chr21	17005737	17011654	+	vps29	VPS29 retromer complex component	ENSDARG00000069521.4	573437	ZDB-GENE-030131-8764	Entrez gene ID import through exact transcript match from gffcompare and abbreviation match	Ens99 gene ID import through exact transcript match from gffcompare and abbreviation match
841	LL0000003901	15.4704	1.97748	0.85971	2.30018	0.0214383	0.634055	chr7	38600148	38634845	-	c1qtnf4	C1q and TNF related 4	ENSDARG00000024299.7	550397	ZDB-GENE-050417-198	Entrez gene ID import through exact transcript match from gffcompare and abbreviation match	Ens99 gene ID import through exact transcript match from gffcompare and abbreviation match
842	LL0000007822	39.5727	1.04755	0.455477	2.29991	0.0214536	0.634055	chr9	1642605	1649744	-	CU104777.1		ENSDARG00000097886.2	NA			Ens99 gene ID import through exact transcript match from gffcompare and abbreviation match
843	LL0000014742	18.0577	-1.70692	0.741671	-2.30144	0.0213665	0.634055	chr8	24552675	24557578	-	LOC101883541	serine/threonine-protein kinase pim-1-like		101883541		Entrez gene ID import through exact transcript match from gffcompare and abbreviation match	multiple overlapping gene/transcript annotations preventing unambiguous assignment of Ens99 gene ID
844	LL0000018713	2105.17	-0.225345	0.0979602	-2.30037	0.021427	0.634055	chr20	28832760	28842604	-	max	myc associated factor X	ENSDARG00000024844.11	30467	ZDB-GENE-990415-152	Entrez gene ID import through exact transcript match from gffcompare and abbreviation match	Ens99 gene ID import through exact transcript match from gffcompare and abbreviation match
845	LL0000023892	99.5222	0.721703	0.313595	2.30138	0.0213701	0.634055	chr7	72400134	72435159	-	rph3ab	"rabphilin 3A homolog (mouse), b"	ENSDARG00000105490.2	563377	ZDB-GENE-090706-3	Entrez gene ID import through exact transcript match from gffcompare and abbreviation match	Ens99 gene ID import through exact transcript match from gffcompare and abbreviation match
846	LL0000024339	5359.05	-0.193666	0.0842004	-2.30006	0.0214448	0.634055	chr23	16648621	16682186	-	sdcbp2	syndecan binding protein (syntenin) 2	ENSDARG00000012513.7	325004	ZDB-GENE-030131-3727	Entrez gene ID import through exact transcript match from gffcompare and abbreviation match	Ens99 gene ID import through exact transcript match from gffcompare and abbreviation match
847	LL0000028557	74.5118	0.754259	0.328014	2.29947	0.0214784	0.634055	chr20	31287356	31305503	+	slc22a16	solute carrier family 22 member 16	ENSDARG00000015869.9	557279	ZDB-GENE-041001-166	Entrez gene ID import through exact transcript match from gffcompare and abbreviation match	Ens99 gene ID import through exact transcript match from gffcompare and abbreviation match
848	LL0000003922	12.3238	2.36951	1.03134	2.2975	0.0215905	0.634307	chr22	26179205	26236336	-	c3b.1	"complement component c3b, tandem duplicate 1"	ENSDARG00000093068.3	563665	ZDB-GENE-030131-2211	Entrez gene ID import through exact transcript match from gffcompare and abbreviation match	Ens99 gene ID import through exact transcript match from gffcompare and abbreviation match
849	LL0000007317	425.494	-0.403514	0.175631	-2.29751	0.02159	0.634307	chr17	37385811	37395496	-	crip1	cysteine-rich protein 1	ENSDARG00000053858.5	541319	ZDB-GENE-041111-1	Entrez gene ID import through exact transcript match from gffcompare and abbreviation match	Ens99 gene ID import through exact transcript match from gffcompare and abbreviation match
850	LL0000012535	1738.33	-0.221057	0.0962521	-2.29664	0.0216391	0.634307	chr19	20200134	20247336	+	igf2bp3	insulin-like growth factor 2 mRNA binding protein 3	ENSDARG00000010266.9	30967	ZDB-GENE-000308-1	Entrez gene ID import through exact transcript match from gffcompare and abbreviation match	Ens99 gene ID import through exact transcript match from gffcompare and abbreviation match
851	LL0000013235	314.204	0.508487	0.221195	2.29882	0.0215151	0.634307	chr3	162315	180860	-	kdelr3	KDEL endoplasmic reticulum protein retention receptor 3	ENSDARG00000040912.7	393613	ZDB-GENE-040426-1387	Entrez gene ID import through exact transcript match from gffcompare and abbreviation match	Ens99 gene ID import through exact transcript match from gffcompare and abbreviation match
852	LL0000023149	787.838	-0.265051	0.115328	-2.29823	0.0215486	0.634307	chr21	19547806	19608698	+	rai14	retinoic acid induced 14	ENSDARG00000039974.6	794796	ZDB-GENE-040718-235	Entrez gene ID import through exact transcript match from gffcompare and abbreviation match	Ens99 gene ID import through exact transcript match from gffcompare and abbreviation match
853	LL0000031981	1752.98	-0.225991	0.0983946	-2.29678	0.0216312	0.634307	chr3	1223824	1228130	+	wbp2nl	WBP2 N-terminal like	ENSDARG00000044852.6	325287	ZDB-GENE-030131-4012	Entrez gene ID import through exact transcript match from gffcompare and abbreviation match	Ens99 gene ID import through exact transcript match from gffcompare and abbreviation match
854	LL0000012845	390.841	-0.357925	0.155883	-2.29612	0.0216692	0.634447	chr8	7569279	7603707	-	irak1	interleukin-1 receptor-associated kinase 1	ENSDARG00000025949.10	569226	ZDB-GENE-071116-5	Entrez gene ID import through exact transcript match from gffcompare and abbreviation match	Ens99 gene ID import through exact transcript match from gffcompare and abbreviation match
855	LL0000005836	250.424	0.522189	0.22791	2.2912	0.0219517	0.635281	chr16	12099666	12173792	-	clstn3	calsyntenin 3	ENSDARG00000073883.7	555627	ZDB-GENE-100921-73	Entrez gene ID import through exact transcript match from gffcompare and abbreviation match	Ens99 gene ID import through exact transcript match from gffcompare and abbreviation match
856	LL0000011499	885.782	-0.269964	0.117729	-2.2931	0.0218421	0.635281	chr10	45031352	45051681	+	gnsb	"glucosamine (N-acetyl)-6-sulfatase (Sanfilippo disease IIID), b"	ENSDARG00000098296.2	327635	ZDB-GENE-030131-5846	Entrez gene ID import through exact transcript match from gffcompare and abbreviation match	Ens99 gene ID import through exact transcript match from gffcompare and abbreviation match
857	LL0000012320	75.8639	-0.780572	0.340641	-2.29148	0.0219356	0.635281	chr17	48947652	48961698	+	hs1bp3	HCLS1 binding protein 3	ENSDARG00000034222.6	553223	ZDB-GENE-131121-391	Entrez gene ID import through exact transcript match from gffcompare and abbreviation match	Ens99 gene ID import through exact transcript match from gffcompare and abbreviation match
858	LL0000013569	14.3866	-1.78257	0.7784	-2.29004	0.0220191	0.635281	chr9	46365604	46399611	-	lct	lactase	ENSDARG00000060671.8	796436	ZDB-GENE-081104-434	Entrez gene ID import through exact transcript match from gffcompare and abbreviation match	Ens99 gene ID import through exact transcript match from gffcompare and abbreviation match
859	LL0000018144	3.82414	5.43865	2.37551	2.28947	0.0220523	0.635281	chr10	21943088	21954429	-	LOC562648	poly [ADP-ribose] polymerase 14		562648		Entrez gene ID import through exact transcript match from gffcompare and abbreviation match	multiple overlapping gene/transcript annotations preventing unambiguous assignment of Ens99 gene ID
860	LL0000020882	222.483	0.503479	0.219787	2.29076	0.0219774	0.635281	chr18	38754831	38765899	-	onecut1	one cut homeobox 1	ENSDARG00000007982.7	393545	ZDB-GENE-040426-1469	Entrez gene ID import through exact transcript match from gffcompare and abbreviation match	Ens99 gene ID import through exact transcript match from gffcompare and abbreviation match
861	LL0000022741	2987.11	-0.203134	0.088636	-2.29178	0.0219185	0.635281	chr13	1142724	1151410	-	psmb1	proteasome 20S subunit beta 1	ENSDARG00000009640.6	445413	ZDB-GENE-040618-2	Entrez gene ID import through exact transcript match from gffcompare and abbreviation match	Ens99 gene ID import through exact transcript match from gffcompare and abbreviation match
862	LL0000022793	43.2681	-0.997554	0.434878	-2.29387	0.021798	0.635281	chr7	30051488	30067228	+	pstpip1b	proline-serine-threonine phosphatase interacting protein 1b	ENSDARG00000053568.8	641582	ZDB-GENE-051127-25	Entrez gene ID import through exact transcript match from gffcompare and abbreviation match	Ens99 gene ID import through exact transcript match from gffcompare and abbreviation match
863	LL0000023164	492.646	-0.319423	0.139344	-2.29233	0.0218863	0.635281	chr3	36836711	36846538	-	ramp2	receptor (G protein-coupled) activity modifying protein 2	ENSDARG00000037895.6	566313	ZDB-GENE-080204-79	Entrez gene ID import through exact transcript match from gffcompare and abbreviation match	Ens99 gene ID import through exact transcript match from gffcompare and abbreviation match
864	LL0000025344	229.381	0.42021	0.183542	2.28945	0.0220534	0.635281	chr1	59406243	59415948	-	si:ch211-188p14.4	si:ch211-188p14.4	ENSDARG00000100190.2	NA	ZDB-GENE-121214-355		Ens99 gene ID import through exact transcript match from gffcompare and abbreviation match
865	LL0000030808	2119.99	-0.237399	0.103577	-2.292	0.0219055	0.635281	chr13	49541003	49721520	-	tomm20a	translocase of outer mitochondrial membrane 20	ENSDARG00000090656.5	406309	ZDB-GENE-040426-1976	Entrez gene ID import through exact transcript match from gffcompare and abbreviation match	Ens99 gene ID import through exact transcript match from gffcompare and abbreviation match
866	LL0000038268	420.727	-0.363532	0.158716	-2.29045	0.021995	0.635281	chr16	4178949	4192184	+	yrdc	yrdC N(6)-threonylcarbamoyltransferase domain containing	ENSDARG00000041428.7	797343	ZDB-GENE-070410-65	Entrez gene ID import through exact transcript match from gffcompare and abbreviation match	Ens99 gene ID import through exact transcript match from gffcompare and abbreviation match
867	LL0000038364	43.9553	8.95931	3.9078	2.29267	0.0218669	0.635281	chr5	69446666	69485342	-	zcchc6			NA			multiple overlapping gene/transcript annotations preventing unambiguous assignment of Ens99 gene ID
868	LL0000039908	3.82414	5.43865	2.37551	2.28947	0.0220523	0.635281	chr14	48804398	48811894	-	LOC101883804	uncharacterized LOC101883804		101883804		Entrez gene ID import through exact transcript match from gffcompare and abbreviation match	no overlapping transcript based on gffcompare
869	LL0000012478	2950.27	-0.195626	0.0854808	-2.28854	0.0221064	0.636073	chr5	32791245	32793481	+	ier5l	immediate early response 5-like	ENSDARG00000054906.5	326935	ZDB-GENE-030131-5134	Entrez gene ID import through exact transcript match from gffcompare and abbreviation match	Ens99 gene ID import through exact transcript match from gffcompare and abbreviation match
870	LL0000023997	585.99	-0.296185	0.129537	-2.28649	0.0222257	0.638771	chr24	24180853	24271734	-	rps6ka3b	"ribosomal protein S6 kinase, polypeptide 3b"	ENSDARG00000057927.7	100009657	ZDB-GENE-070209-74	Entrez gene ID import through exact transcript match from gffcompare and abbreviation match	Ens99 gene ID import through exact transcript match from gffcompare and abbreviation match
871	LL0000005603	1994.81	-0.221983	0.0971335	-2.28534	0.0222927	0.639963	chr5	23024002	23028217	+	chmp1b	chromatin modifying protein 1B	ENSDARG00000099624.2	336426	ZDB-GENE-030131-8370	Entrez gene ID import through exact transcript match from gffcompare and abbreviation match	Ens99 gene ID import through exact transcript match from gffcompare and abbreviation match
872	LL0000017242	563.84	0.339353	0.148603	2.28362	0.0223936	0.641429	chr21	1492788	1505920	-	LOC110438215	uncharacterized LOC110438215		110438215		Entrez gene ID import through exact transcript match from gffcompare and abbreviation match	no overlapping transcript based on gffcompare
873	LL0000029584	1758.06	0.212057	0.0928609	2.2836	0.0223951	0.641429	chr17	16755275	16808413	+	ston2	stonin 2	ENSDARG00000057452.4	619262	ZDB-GENE-050913-137	Entrez gene ID import through exact transcript match from gffcompare and abbreviation match	Ens99 gene ID import through exact transcript match from gffcompare and abbreviation match
874	LL0000011386	737.707	-0.287462	0.125979	-2.28183	0.0224992	0.643674	chr14	11395383	11399574	+	glod5	glyoxalase domain containing 5	ENSDARG00000071871.4	553706	ZDB-GENE-050522-174	Entrez gene ID import through exact transcript match from gffcompare and abbreviation match	Ens99 gene ID import through exact transcript match from gffcompare and abbreviation match
875	LL0000026489	478.489	0.446303	0.195632	2.28134	0.0225282	0.643766	chr4	5796761	5808435	+	si:ch73-352p4.8	si:ch73-352p4.8	ENSDARG00000040610.6	568699	ZDB-GENE-140106-36	Entrez gene ID import through exact transcript match from gffcompare and abbreviation match	Ens99 gene ID import through exact transcript match from gffcompare and abbreviation match
876	LL0000021717	799.509	0.281969	0.123676	2.2799	0.0226138	0.645474	chr7	42206543	42346045	+	phkb	"phosphorylase kinase, beta"	ENSDARG00000078284.6	569706	ZDB-GENE-110411-149	Entrez gene ID import through exact transcript match from gffcompare and abbreviation match	Ens99 gene ID import through exact transcript match from gffcompare and abbreviation match
877	LL0000001765	649.71	-0.332387	0.146009	-2.27648	0.0228173	0.64638	chr15	8168110	8191992	-	bach1a	"BTB and CNC homology 1, basic leucine zipper transcription factor 1 a"	ENSDARG00000062553.8	678555	ZDB-GENE-060421-7601	Entrez gene ID import through exact transcript match from gffcompare and abbreviation match	Ens99 gene ID import through exact transcript match from gffcompare and abbreviation match
878	LL0000005079	1819.62	-0.216012	0.0948449	-2.27753	0.0227547	0.64638	chr3	31705454	31716157	-	ccdc47	coiled-coil domain containing 47	ENSDARG00000054362.5	447812	ZDB-GENE-040912-15	Entrez gene ID import through exact transcript match from gffcompare and abbreviation match	Ens99 gene ID import through exact transcript match from gffcompare and abbreviation match
879	LL0000009944	25.7992	-1.32648	0.582669	-2.27656	0.0228128	0.64638	chr25	4133488	4148719	-	fads2	fatty acid desaturase 2	ENSDARG00000019532.10	140615	ZDB-GENE-011212-1	Entrez gene ID import through exact transcript match from gffcompare and abbreviation match	Ens99 gene ID import through exact transcript match from gffcompare and abbreviation match
880	LL0000010327	133.784	-1.89629	0.832646	-2.27742	0.022761	0.64638	chr4	20178694	20181964	-	fgl2a	fibrinogen-like 2a	ENSDARG00000019861.8	565637	ZDB-GENE-030131-9506	Entrez gene ID import through exact transcript match from gffcompare and abbreviation match	Ens99 gene ID import through exact transcript match from gffcompare and abbreviation match
881	LL0000010794	10.8633	2.08593	0.916155	2.27683	0.0227963	0.64638	chr2	55365727	55392342	+	FP245456.1	lipoprotein lipase-like [Source:NCBI gene;Acc:101884800]	ENSDARG00000098720.2	101884800		geneAbbrevConflict; gffcompare transcript match; overlap gene coordinates >90%	Ens99 gene ID import through exact transcript match from gffcompare and abbreviation match
882	LL0000018688	1052.25	-0.252765	0.111041	-2.27633	0.0228265	0.64638	chr13	39531870	39535351	+	marveld1	MARVEL domain containing 1	ENSDARG00000011724.8	497317	ZDB-GENE-050208-33	Entrez gene ID import through exact transcript match from gffcompare and abbreviation match	Ens99 gene ID import through exact transcript match from gffcompare and abbreviation match
883	LL0000024430	907.253	-0.262944	0.115459	-2.27737	0.0227641	0.64638	chr8	25646731	25707421	-	sema3ga	"sema domain, immunoglobulin domain (Ig), short basic domain, secreted, (semaphorin) 3Ga"	ENSDARG00000042545.6	544659	ZDB-GENE-050513-3	Entrez gene ID import through exact transcript match from gffcompare and abbreviation match	Ens99 gene ID import through exact transcript match from gffcompare and abbreviation match
884	LL0000021317	84.4279	0.748958	0.329146	2.27546	0.0228783	0.647113	chr17	42274240	42278340	+	pax1a	paired box 1a	ENSDARG00000008203.10	564359	ZDB-GENE-070112-182	Entrez gene ID import through exact transcript match from gffcompare and abbreviation match	Ens99 gene ID import through exact transcript match from gffcompare and abbreviation match
885	LL0000000285	71.5141	0.770165	0.33886	2.27281	0.0230376	0.648881	chr7	9981757	10257193	+	adamts17	"ADAM metallopeptidase with thrombospondin type 1 motif, 17"	ENSDARG00000075555.5	101884120	ZDB-GENE-121030-7	"partial transcript match; ""j"" class in gffcompare; abbreviation match"	Ens99 gene ID import through exact transcript match from gffcompare and abbreviation match
886	LL0000029665	222.108	0.467108	0.20547	2.27337	0.0230042	0.648881	chr16	44983611	45007157	-	sult2st3	"sulfotransferase family 2, cytosolic sulfotransferase 3"	ENSDARG00000028367.7	777792	ZDB-GENE-061117-4	Entrez gene ID import through exact transcript match from gffcompare and abbreviation match	Ens99 gene ID import through exact transcript match from gffcompare and abbreviation match
887	LL0000030731	944.61	-0.329406	0.144941	-2.27269	0.0230446	0.648881	chr20	35797998	35841570	-	tnfrsf21	"tumor necrosis factor receptor superfamily, member 21"	ENSDARG00000001807.10	564874	ZDB-GENE-030131-5971	Entrez gene ID import through exact transcript match from gffcompare and abbreviation match	Ens99 gene ID import through exact transcript match from gffcompare and abbreviation match
888	LL0000039035	112.989	0.587955	0.258587	2.27373	0.0229824	0.648881	chr4	77250504	77267787	-	zgc:174310	zgc:174310	ENSDARG00000076442.5	797700	ZDB-GENE-081022-6	Entrez gene ID import through exact transcript match from gffcompare and abbreviation match	Ens99 gene ID import through exact transcript match from gffcompare and abbreviation match
889	LL0000000108	2219.48	0.245643	0.108212	2.27003	0.023206	0.651752	chr22	28446365	28482973	+	abi3bpb	"ABI family, member 3 (NESH) binding protein b"	ENSDARG00000071095.7	100149890	ZDB-GENE-030131-6041	Entrez gene ID import through exact transcript match from gffcompare and abbreviation match	Ens99 gene ID import through exact transcript match from gffcompare and abbreviation match
890	LL0000020038	480.528	0.361325	0.159194	2.26972	0.0232247	0.651752	chr21	23334125	23746975	-	ncam1a	neural cell adhesion molecule 1a	ENSDARG00000056181.8	30447	ZDB-GENE-990415-31	Entrez gene ID import through exact transcript match from gffcompare and abbreviation match	Ens99 gene ID import through exact transcript match from gffcompare and abbreviation match
891	LL0000022721	6480.17	-0.178248	0.0785121	-2.27033	0.0231878	0.651752	chr13	5004912	5029013	+	psap	prosaposin	ENSDARG00000013968.12	140811	ZDB-GENE-020108-1	Entrez gene ID import through exact transcript match from gffcompare and abbreviation match	Ens99 gene ID import through exact transcript match from gffcompare and abbreviation match
892	LL0000010413	492.783	-0.347022	0.152974	-2.2685	0.0232985	0.653089	chr20	46311063	46349141	+	flvcr2b	FLVCR heme transporter 2b	ENSDARG00000031506.9	569329	ZDB-GENE-041210-312	Entrez gene ID import through exact transcript match from gffcompare and abbreviation match	Ens99 gene ID import through exact transcript match from gffcompare and abbreviation match
893	LL0000030186	358.116	-0.361241	0.159306	-2.2676	0.0233538	0.653908	chr7	8694557	8712148	-	tex261	testis expressed 261	ENSDARG00000044584.7	554131	ZDB-GENE-050522-400	Entrez gene ID import through exact transcript match from gffcompare and abbreviation match	Ens99 gene ID import through exact transcript match from gffcompare and abbreviation match
894	LL0000024472	4.27626	3.70174	1.63301	2.26682	0.0234013	0.65434	chr15	114310	132370	-	sept4b	septin 4b		100003446	ZDB-GENE-071127-1	Entrez gene ID import through exact transcript match from gffcompare and abbreviation match	multiple overlapping gene/transcript annotations preventing unambiguous assignment of Ens99 gene ID
895	LL0000029165	204.313	0.461335	0.203546	2.26649	0.0234216	0.65434	chr12	27331324	27335652	+	sost	sclerostin	ENSDARG00000061259.6	100000500	ZDB-GENE-110411-139	Entrez gene ID import through exact transcript match from gffcompare and abbreviation match	Ens99 gene ID import through exact transcript match from gffcompare and abbreviation match
896	LL0000004838	959.866	0.269571	0.119002	2.26526	0.0234967	0.654821	chr5	20931016	21031092	-	camk2b1	calcium/calmodulin-dependent protein kinase (CaM kinase) II beta 1	ENSDARG00000011065.12	562064	ZDB-GENE-030131-9588	Entrez gene ID import through exact transcript match from gffcompare and abbreviation match	Ens99 gene ID import through exact transcript match from gffcompare and abbreviation match
897	LL0000024634	3.88808	-5.36486	2.36957	-2.26407	0.0235699	0.654821	chr19	27285356	27314792	-	sh3bp5lb	"SH3-binding domain protein 5-like, b"		NA	ZDB-GENE-060503-310		multiple overlapping gene/transcript annotations preventing unambiguous assignment of Ens99 gene ID
898	LL0000025736	15.7674	-1.70845	0.754733	-2.26364	0.023596	0.654821	chr1	2331575	2358758	-	si:ch211-235f1.3	si:ch211-235f1.3	ENSDARG00000095179.2	100538112	ZDB-GENE-091204-440	Entrez gene ID import through exact transcript match from gffcompare and abbreviation match	Ens99 gene ID import through exact transcript match from gffcompare and abbreviation match
899	LL0000028258	3.88808	-5.36486	2.36957	-2.26407	0.0235699	0.654821	chr4	44712959	44758862	+	si:dkeyp-77c4.1	si:dkeyp-77c4.1		108183668	ZDB-GENE-081103-36	Entrez gene ID import through exact transcript match from gffcompare and abbreviation match	multiple overlapping gene/transcript annotations preventing unambiguous assignment of Ens99 gene ID
900	LL0000028724	80.3998	-0.697606	0.308134	-2.26397	0.023576	0.654821	chr12	5209822	5224797	+	SLC35G1	si:ch211-197g18.2 [Source:ZFIN;Acc:ZDB-GENE-121214-166]	ENSDARG00000063268.6	100001920	ZDB-GENE-121214-166	geneAbbrevConflict; gffcompare transcript match; overlap gene coordinates >50%	Ens99 gene ID import through exact transcript match from gffcompare and abbreviation match
901	LL0000029055	695.249	0.402607	0.177855	2.26368	0.0235938	0.654821	chr12	25893006	25916598	-	sncgb	"synuclein, gamma b (breast cancer-specific protein 1)"	ENSDARG00000109715.1	553679	ZDB-GENE-050522-235	Entrez gene ID import through exact transcript match from gffcompare and abbreviation match	Ens99 gene ID import through exact transcript match from gffcompare and abbreviation match
902	LL0000001319	498.391	-0.32271	0.142814	-2.25965	0.0238431	0.656345	chr14	24840669	24878411	+	arhgef37	Rho guanine nucleotide exchange factor (GEF) 37	ENSDARG00000002463.10	101883655	ZDB-GENE-100514-3	Entrez gene ID import through exact transcript match from gffcompare and abbreviation match	Ens99 gene ID import through exact transcript match from gffcompare and abbreviation match
903	LL0000007745	73.2721	0.732672	0.324528	2.25765	0.0239673	0.656345	chr24	22118804	22702017	+	ctnnd2a	"catenin (cadherin-associated protein), delta 2a"	ENSDARG00000062415.8	368485	ZDB-GENE-030616-60	Entrez gene ID import through exact transcript match from gffcompare and abbreviation match	Ens99 gene ID import through exact transcript match from gffcompare and abbreviation match
904	LL0000008947	81.5733	0.746507	0.3304	2.2594	0.0238584	0.656345	chr11	7324704	7341807	+	diras1a	"DIRAS family, GTP-binding RAS-like 1a"	ENSDARG00000028066.4	327577	ZDB-GENE-030131-5788	Entrez gene ID import through exact transcript match from gffcompare and abbreviation match	Ens99 gene ID import through exact transcript match from gffcompare and abbreviation match
905	LL0000009086	235.545	0.416162	0.18414	2.26004	0.023819	0.656345	chr6	31279542	31348999	-	dnajc6	"DnaJ (Hsp40) homolog, subfamily C, member 6"	ENSDARG00000079891.5	796345	ZDB-GENE-080104-2	Entrez gene ID import through exact transcript match from gffcompare and abbreviation match	Ens99 gene ID import through exact transcript match from gffcompare and abbreviation match
906	LL0000010267	220.531	0.449877	0.198995	2.26075	0.023775	0.656345	chr10	31738487	31782858	-	fez1	fasciculation and elongation protein zeta 1 (zygin I)	ENSDARG00000023174.9	406705	ZDB-GENE-040426-2723	Entrez gene ID import through exact transcript match from gffcompare and abbreviation match	Ens99 gene ID import through exact transcript match from gffcompare and abbreviation match
907	LL0000011274	43.3042	0.965874	0.427837	2.25758	0.0239722	0.656345	chr13	20384154	20519001	+	gfra1a	gdnf family receptor alpha 1a	ENSDARG00000099732.2	79376	ZDB-GENE-010226-2	Entrez gene ID import through exact transcript match from gffcompare and abbreviation match	Ens99 gene ID import through exact transcript match from gffcompare and abbreviation match
908	LL0000013190	40.3001	1.02631	0.454358	2.25882	0.0238946	0.656345	chr8	13244368	13336302	-	kcnn1b	"potassium intermediate/small conductance calcium-activated channel, subfamily N, member 1b"	ENSDARG00000023546.9	570401	ZDB-GENE-060503-397	Entrez gene ID import through exact transcript match from gffcompare and abbreviation match	Ens99 gene ID import through exact transcript match from gffcompare and abbreviation match
909	LL0000015080	6.74002	2.56892	1.13834	2.25672	0.0240253	0.656345	chrUn_KN150204v1	17553	70495	+	LOC101885266	uncharacterized LOC101885266		101885266		Entrez gene ID import through exact transcript match from gffcompare and abbreviation match	no overlapping transcript based on gffcompare
910	LL0000017074	26.2806	1.35716	0.600959	2.25833	0.0239254	0.656345	chr15	44233274	44237497	+	LOC110437926	uncharacterized LOC110437926		110437926		Entrez gene ID import through exact transcript match from gffcompare and abbreviation match	no overlapping transcript based on gffcompare
911	LL0000018504	992.543	-0.247577	0.109706	-2.25673	0.024025	0.656345	chr16	17578607	17586883	-	m6pr	mannose-6-phosphate receptor (cation dependent)	ENSDARG00000018432.10	406486	ZDB-GENE-040426-2285	Entrez gene ID import through exact transcript match from gffcompare and abbreviation match	Ens99 gene ID import through exact transcript match from gffcompare and abbreviation match
912	LL0000021196	1831.04	0.206906	0.0916797	2.25684	0.0240182	0.656345	chr19	12121944	12145765	-	pabpc1b	"poly A binding protein, cytoplasmic 1 b"	ENSDARG00000021140.12	393856	ZDB-GENE-050308-1	Entrez gene ID import through exact transcript match from gffcompare and abbreviation match	Ens99 gene ID import through exact transcript match from gffcompare and abbreviation match
913	LL0000022778	2608.29	-0.211516	0.0937398	-2.25642	0.0240446	0.656345	chr18	44615591	44623675	-	psmd8	"proteasome 26S subunit, non-ATPase 8"	ENSDARG00000020454.10	415221	ZDB-GENE-040625-136	Entrez gene ID import through exact transcript match from gffcompare and abbreviation match	Ens99 gene ID import through exact transcript match from gffcompare and abbreviation match
914	LL0000023298	6338.86	-0.21934	0.0971364	-2.25807	0.0239416	0.656345	chr7	22792090	22795637	+	rbm4.3	RNA binding motif protein 4.3	ENSDARG00000022129.10	406277	ZDB-GENE-040426-1938	Entrez gene ID import through exact transcript match from gffcompare and abbreviation match	Ens99 gene ID import through exact transcript match from gffcompare and abbreviation match
915	LL0000025731	62.972	0.786028	0.3476	2.2613	0.0237407	0.656345	chr3	36159097	36169881	+	si:ch211-234h8.7	si:ch211-234h8.7	ENSDARG00000028583.7	561627	ZDB-GENE-061009-16	Entrez gene ID import through exact transcript match from gffcompare and abbreviation match	Ens99 gene ID import through exact transcript match from gffcompare and abbreviation match
916	LL0000028112	84.3336	0.721954	0.31942	2.2602	0.0238087	0.656345	chr20	25659674	25709349	-	si:dkeyp-117h8.2	si:dkeyp-117h8.2	ENSDARG00000011602.10	570321	ZDB-GENE-041210-321	Entrez gene ID import through exact transcript match from gffcompare and abbreviation match	geneAbbrev conflict with Ens99 but matches ZFIN alias
917	LL0000001204	703.375	0.282597	0.125297	2.25541	0.0241074	0.657341	chr11	42600804	42629365	+	appl1	"adaptor protein, phosphotyrosine interaction, PH domain and leucine zipper containing 1"		571540	ZDB-GENE-081016-1	Entrez gene ID import through exact transcript match from gffcompare and abbreviation match	Ens99 gene ID import by transcript match; but abbreviation conflict and limited gene overlap; may be complex gene structure or incorrect Ensembl assignment
918	LL0000016529	7.5564	3.00988	1.33575	2.25333	0.0242382	0.660189	chr16	16010111	16013882	+	LOC108182237	uncharacterized LOC108182237		108182237		Entrez gene ID import through exact transcript match from gffcompare and abbreviation match	no overlapping transcript based on gffcompare
919	LL0000013412	212.818	-0.489586	0.217342	-2.2526	0.0242842	0.660721	chr2	21326957	21335131	-	klhl40a	kelch-like family member 40a	ENSDARG00000039052.7	553257	ZDB-GENE-050916-1	Entrez gene ID import through exact transcript match from gffcompare and abbreviation match	Ens99 gene ID import through exact transcript match from gffcompare and abbreviation match
920	LL0000020814	4150.54	-0.259582	0.115297	-2.25143	0.0243585	0.662021	chr17	51743908	51760243	+	odc1	ornithine decarboxylase 1	ENSDARG00000007377.9	114426	ZDB-GENE-010816-1	Entrez gene ID import through exact transcript match from gffcompare and abbreviation match	Ens99 gene ID import through exact transcript match from gffcompare and abbreviation match
921	LL0000002036	160.129	0.740037	0.329153	2.2483	0.0245568	0.6629	chr8	53780794	53835486	-	bsna	bassoon presynaptic cytomatrix protein a		100004063	ZDB-GENE-120626-1	Entrez gene ID import through exact transcript match from gffcompare and abbreviation match	multiple overlapping gene/transcript annotations preventing unambiguous assignment of Ens99 gene ID
922	LL0000002051	559.906	-0.341946	0.152098	-2.24819	0.0245638	0.6629	chr2	57203014	57228179	-	btbd2b	BTB (POZ) domain containing 2b	ENSDARG00000104653.2	555499	ZDB-GENE-140106-73	geneAbbrevConflict; gffcompare transcript match; overlap gene coordinates >50%	Ens99 gene ID import through exact transcript match from gffcompare and abbreviation match
923	LL0000002377	7.95073	2.94942	1.31202	2.248	0.0245764	0.6629	chr6	9245087	9251122	-	BX119909.1	uncharacterized protein LOC100006122 [Source:RefSeq peptide;Acc:NP_001104719]	ENSDARG00000093431.3	100006122	ZDB-GENE-041212-47	"partial transcript overlap; ""j"" class in gffcompare; no abbreviation match"	geneAbbrevConflict; gffcompare transcript match; overlap gene coordinates >90%
924	LL0000021522	707.588	0.387081	0.172156	2.24843	0.0245488	0.6629	chr14	35563092	35853661	-	pdgfc	platelet derived growth factor c	ENSDARG00000077588.5	560564	ZDB-GENE-071217-2	Entrez gene ID import through exact transcript match from gffcompare and abbreviation match	Ens99 gene ID import through exact transcript match from gffcompare and abbreviation match
925	LL0000031869	725.334	-0.276956	0.12315	-2.24894	0.0245164	0.6629	chr5	22677786	22684015	+	vma21	vacuolar ATPase assembly factor VMA21	ENSDARG00000093945.2	100307085	ZDB-GENE-081104-272	Entrez gene ID import through exact transcript match from gffcompare and abbreviation match	Ens99 gene ID import through exact transcript match from gffcompare and abbreviation match
926	LL0000039597	751.833	0.325998	0.144993	2.24836	0.0245531	0.6629	chr17	16090160	16108384	+	znf395a	zinc finger protein 395a	ENSDARG00000060113.7	571403	ZDB-GENE-061215-52	Entrez gene ID import through exact transcript match from gffcompare and abbreviation match	Ens99 gene ID import through exact transcript match from gffcompare and abbreviation match
927	LL0000040269	412.407	-0.391125	0.173926	-2.2488	0.0245252	0.6629	chr9	2892448	2945020	-	zak	sterile alpha motif and leucine zipper containing kinase AZK	ENSDARG00000006978.12	559247	ZDB-GENE-070912-386	Entrez gene ID import through exact transcript match from gffcompare and abbreviation match	Ens99 gene ID import through exact transcript match from gffcompare and abbreviation match
928	LL0000013415	711.337	0.276575	0.123139	2.24603	0.0247018	0.66342	chr6	3680554	3692280	+	klhl41b	kelch-like family member 41b	ENSDARG00000006757.7	321064	ZDB-GENE-030131-9875	Entrez gene ID import through exact transcript match from gffcompare and abbreviation match	Ens99 gene ID import through exact transcript match from gffcompare and abbreviation match
929	LL0000020452	101.361	0.715568	0.318431	2.24717	0.0246294	0.66342	chr3	10310090	10312232	-	nog1	noggin 1	ENSDARG00000058819.6	30174	ZDB-GENE-991206-8	Entrez gene ID import through exact transcript match from gffcompare and abbreviation match	Ens99 gene ID import through exact transcript match from gffcompare and abbreviation match
930	LL0000024057	86.0261	0.663323	0.295268	2.24651	0.0246713	0.66342	chr20	13631465	13640598	-	rsph3	radial spoke head 3	ENSDARG00000043470.8	562259	ZDB-GENE-040724-173	Entrez gene ID import through exact transcript match from gffcompare and abbreviation match	Ens99 gene ID import through exact transcript match from gffcompare and abbreviation match
931	LL0000030131	145.035	0.563647	0.250931	2.24622	0.0246896	0.66342	chr3	61289822	61337113	-	tecpr1b	tectonin beta-propeller repeat containing 1b	ENSDARG00000074086.5	100151338	ZDB-GENE-100812-12	Entrez gene ID import through exact transcript match from gffcompare and abbreviation match	Ens99 gene ID import through exact transcript match from gffcompare and abbreviation match
932	LL0000001485	175.066	0.57596	0.256568	2.24486	0.024777	0.664726	chr2	7419986	7431590	-	asip2b	"agouti signaling protein, nonagouti homolog (mouse) 2b"	ENSDARG00000114760.1	796595	ZDB-GENE-150212-1	Entrez gene ID import through exact transcript match from gffcompare and abbreviation match	Ens99 gene ID import through exact transcript match from gffcompare and abbreviation match
933	LL0000005210	5204.41	-0.194848	0.0868224	-2.24421	0.0248186	0.665128	chr4	78008298	78026285	-	cct2	"chaperonin containing TCP1, subunit 2 (beta)"	ENSDARG00000104674.2	192326	ZDB-GENE-020419-6	Entrez gene ID import through exact transcript match from gffcompare and abbreviation match	Ens99 gene ID import through exact transcript match from gffcompare and abbreviation match
934	LL0000010488	3923.15	-0.72949	0.325175	-2.24338	0.0248724	0.665856	chr7	7658	10618	-	FO704772.2	UNCHARACTERIZED	ENSDARG00000116076.1	NA		No transcript match by gffcompare	geneAbbrevConflict; gffcompare transcript match; overlap gene coordinates >90%
935	LL0000009835	1053.56	-0.278375	0.12412	-2.24278	0.0249108	0.666119	chr18	48273936	48324606	-	ets1	v-ets avian erythroblastosis virus E26 oncogene homolog 1	ENSDARG00000024431.7	280651	ZDB-GENE-021115-5	Entrez gene ID import through exact transcript match from gffcompare and abbreviation match	Ens99 gene ID import on gene abbreviation and default intersectBed stringency for gene coordinate overlap
936	LL0000012295	9265.33	0.236454	0.105447	2.2424	0.0249355	0.666119	chr8	34731982	34742235	+	hpdb	4-hydroxyphenylpyruvate dioxygenase b	ENSDARG00000044935.6	445287	ZDB-GENE-040808-62	Entrez gene ID import through exact transcript match from gffcompare and abbreviation match	Ens99 gene ID import through exact transcript match from gffcompare and abbreviation match
937	LL0000038759	1271.33	-0.348096	0.155354	-2.24067	0.0250477	0.668403	chr12	46092989	46145953	-	zgc:153932	zgc:153932	ENSDARG00000113315.1	100009638	ZDB-GENE-070209-223	Entrez gene ID import through exact transcript match from gffcompare and abbreviation match	Ens99 gene ID import through exact transcript match from gffcompare and abbreviation match
938	LL0000031398	752.544	0.33322	0.148761	2.23998	0.0250925	0.668883	chr20	36845787	36887516	-	txlnba	taxilin beta a	ENSDARG00000020594.11	563018	ZDB-GENE-030131-322	Entrez gene ID import through exact transcript match from gffcompare and abbreviation match	Ens99 gene ID import through exact transcript match from gffcompare and abbreviation match
939	LL0000005215	9223.98	-0.216215	0.0966645	-2.23675	0.0253025	0.66967	chr7	60148452	60156409	-	cct7	"chaperonin containing TCP1, subunit 7 (eta)"	ENSDARG00000007385.10	192324	ZDB-GENE-020419-7	Entrez gene ID import through exact transcript match from gffcompare and abbreviation match	Ens99 gene ID import through exact transcript match from gffcompare and abbreviation match
940	LL0000005222	185.781	0.549686	0.245586	2.23826	0.0252042	0.66967	chr19	43563173	43572892	+	cd164l2	CD164 sialomucin-like 2	ENSDARG00000096327.2	101883372	ZDB-GENE-120215-174	Entrez gene ID import through exact transcript match from gffcompare and abbreviation match	Ens99 gene ID import through exact transcript match from gffcompare and abbreviation match
941	LL0000009447	390.229	0.424129	0.189749	2.23521	0.0254038	0.66967	chr14	36277204	36326050	-	egf	epidermal growth factor	ENSDARG00000052739.8	403045	ZDB-GENE-070922-1	Entrez gene ID import through exact transcript match from gffcompare and abbreviation match	Ens99 gene ID import through exact transcript match from gffcompare and abbreviation match
942	LL0000012331	196.598	0.472935	0.211641	2.2346	0.0254434	0.66967	chr2	40897799	41124031	-	hs6st1a	heparan sulfate 6-O-sulfotransferase 1a	ENSDARG00000054754.6	553162	ZDB-GENE-050524-1	Entrez gene ID import through exact transcript match from gffcompare and abbreviation match	Ens99 gene ID import through exact transcript match from gffcompare and abbreviation match
943	LL0000013515	869.908	-0.47636	0.212954	-2.23692	0.0252916	0.66967	chr2	35991137	36021902	+	lamc2	"laminin, gamma 2"	ENSDARG00000068288.6	567928	ZDB-GENE-110222-3	Entrez gene ID import through exact transcript match from gffcompare and abbreviation match	Ens99 gene ID import through exact transcript match from gffcompare and abbreviation match
944	LL0000020092	297.378	0.404967	0.181225	2.23461	0.0254431	0.66967	chr17	26569601	26586739	+	ndnfl	"neuron-derived neurotrophic factor , like"	ENSDARG00000076462.5	100148595	ZDB-GENE-131127-464	Entrez gene ID import through exact transcript match from gffcompare and abbreviation match	Ens99 gene ID import through exact transcript match from gffcompare and abbreviation match
945	LL0000021329	97.52	0.617656	0.276085	2.2372	0.0252734	0.66967	chr5	72406548	72416186	-	pax8	paired box 8	ENSDARG00000015879.10	60637	ZDB-GENE-001030-3	Entrez gene ID import through exact transcript match from gffcompare and abbreviation match	Ens99 gene ID import through exact transcript match from gffcompare and abbreviation match
946	LL0000021571	127.84	0.604175	0.270261	2.23553	0.0253827	0.66967	chr23	213276	249347	+	PDZD4	si:ch73-162j3.4 [Source:ZFIN;Acc:ZDB-GENE-090313-136]	ENSDARG00000090564.4	100001805	ZDB-GENE-090313-136	geneAbbrevConflict; gffcompare transcript match; overlap gene coordinates >90%	Ens99 gene ID import through exact transcript match from gffcompare and abbreviation match
947	LL0000025624	5.70351	-2.88914	1.29228	-2.2357	0.0253716	0.66967	chr18	15758328	15768336	+	si:ch211-219a15.4	si:ch211-219a15.4	ENSDARG00000068951.6	563138	ZDB-GENE-060503-308	Entrez gene ID import through exact transcript match from gffcompare and abbreviation match	Ens99 gene ID import through exact transcript match from gffcompare and abbreviation match
948	LL0000030257	232.026	-0.464985	0.207695	-2.23878	0.02517	0.66967	chr19	24126775	24136233	-	thap7	THAP domain containing 7	ENSDARG00000070704.7	100006965	ZDB-GENE-040914-84	Entrez gene ID import through exact transcript match from gffcompare and abbreviation match	Ens99 gene ID import through exact transcript match from gffcompare and abbreviation match
949	LL0000032094	1312.22	-0.249967	0.111707	-2.2377	0.0252407	0.66967	chr16	31802203	31813018	-	wnt4b	"wingless-type MMTV integration site family, member 4b"	ENSDARG00000040159.7	791993	ZDB-GENE-000411-1	Entrez gene ID import through exact transcript match from gffcompare and abbreviation match	Ens99 gene ID import through exact transcript match from gffcompare and abbreviation match
950	LL0000037334	21.2035	-1.46989	0.657543	-2.23542	0.0253897	0.66967	chr8	368813	373097	-	XLOC_039987			NA			no overlapping transcript based on gffcompare
951	LL0000022448	41.9015	0.934178	0.418134	2.23416	0.0254725	0.669731	chr24	23730061	23740899	+	ppp1r42	"protein phosphatase 1, regulatory subunit 42"	ENSDARG00000057632.4	431749	ZDB-GENE-040704-43	Entrez gene ID import through exact transcript match from gffcompare and abbreviation match	Ens99 gene ID import through exact transcript match from gffcompare and abbreviation match
952	LL0000015425	14.2922	2.34371	1.04956	2.23305	0.0255459	0.670956	chrUn_KN149737v1	21200	26705	+	LOC101886946	"uncharacterized LOC101886946,non-coding"		101884056		geneAbbrevConflict; gffcompare transcript match; overlap gene coordinates >90%	no overlapping transcript based on gffcompare
953	LL0000012082	1764	-0.204216	0.0914926	-2.23205	0.0256117	0.671979	chr3	50075154	50118148	-	hgs	hepatocyte growth factor-regulated tyrosine kinase substrate	ENSDARG00000020960.11	334175	ZDB-GENE-030131-6107	Entrez gene ID import through exact transcript match from gffcompare and abbreviation match	Ens99 gene ID import through exact transcript match from gffcompare and abbreviation match
954	LL0000020676	1048.14	0.329009	0.147502	2.23054	0.0257114	0.673181	chr8	23639124	23656730	+	nt5dc2	5'-nucleotidase domain containing 2	ENSDARG00000059646.7	556186	ZDB-GENE-060810-17	Entrez gene ID import through exact transcript match from gffcompare and abbreviation match	Ens99 gene ID import through exact transcript match from gffcompare and abbreviation match
955	LL0000038603	480.184	-0.336775	0.150976	-2.23065	0.0257042	0.673181	chr9	30401666	30427127	+	zgc:113314	zgc:113314	ENSDARG00000069453.6	619272	ZDB-GENE-050913-19	Entrez gene ID import through exact transcript match from gffcompare and abbreviation match	Ens99 gene ID import through exact transcript match from gffcompare and abbreviation match
956	LL0000020504	238.423	0.520292	0.233343	2.22973	0.0257656	0.673895	chr17	9307496	9894157	-	NPAS3	neuronal PAS domain protein 3 [Source:NCBI gene;Acc:570491]	ENSDARG00000109820.1	570491		Ens99 gene ID import through exact transcript match from gffcompare; abbrev conflict matches ZFIN alias	Ens99 gene ID import through exact transcript match from gffcompare and abbreviation match
957	LL0000007981	204.665	0.484108	0.217219	2.22866	0.0258363	0.675036	chr7	14353922	14381369	-	CU467822.1		ENSDARG00000101584.3	NA			geneAbbrevConflict; gffcompare transcript match; overlap gene coordinates >90%
958	LL0000012149	1994.85	-0.265208	0.119044	-2.22781	0.0258932	0.675817	chr5	13870291	14004215	+	hk2	hexokinase 2	ENSDARG00000101482.3	406339	ZDB-GENE-040426-2017	Entrez gene ID import through exact transcript match from gffcompare and abbreviation match	Ens99 gene ID import through exact transcript match from gffcompare and abbreviation match
959	LL0000039269	230.344	0.50688	0.227648	2.22659	0.0259746	0.677234	chr24	38269088	38288883	-	zgc:91999	zgc:91999	ENSDARG00000105001.2	445104	ZDB-GENE-040801-241	"partial transcript match; ""j"" class in gffcompare; abbreviation match"	Ens99 gene ID import through exact transcript match from gffcompare and abbreviation match
960	LL0000005751	539.232	-0.291289	0.130959	-2.22427	0.0261302	0.677515	chr3	27664864	27709312	+	clcn7	chloride channel 7	ENSDARG00000019556.11	553351	ZDB-GENE-061103-196	Entrez gene ID import through exact transcript match from gffcompare and abbreviation match	Ens99 gene ID import through exact transcript match from gffcompare and abbreviation match
961	LL0000009410	288.103	-0.432368	0.194393	-2.2242	0.026135	0.677515	chr6	40822587	40832245	-	eefsec	"eukaryotic elongation factor, selenocysteine-tRNA-specific"	ENSDARG00000004696.8	641497	ZDB-GENE-051120-72	Entrez gene ID import through exact transcript match from gffcompare and abbreviation match	Ens99 gene ID import through exact transcript match from gffcompare and abbreviation match
962	LL0000016100	71.4602	0.796019	0.35781	2.2247	0.0261015	0.677515	chr6	25283121	25304397	+	LOC103911233	kynurenine--oxoglutarate transaminase 3-like		103911233		Entrez gene ID import through exact transcript match from gffcompare and abbreviation match	multiple overlapping gene/transcript annotations preventing unambiguous assignment of Ens99 gene ID
963	LL0000019701	873.02	-0.264983	0.119079	-2.22527	0.0260634	0.677515	chr20	26478194	26532167	-	mthfd1l	methylenetetrahydrofolate dehydrogenase (NADP+ dependent) 1 like	ENSDARG00000042221.10	100034522	ZDB-GENE-041001-133	Entrez gene ID import through exact transcript match from gffcompare and abbreviation match	Ens99 gene ID import through exact transcript match from gffcompare and abbreviation match
964	LL0000020098	514.24	-0.346573	0.155833	-2.22401	0.0261479	0.677515	chr19	34959967	34979837	-	ndrg1a	N-myc downstream regulated 1a	ENSDARG00000032849.8	792085	ZDB-GENE-030826-34	Entrez gene ID import through exact transcript match from gffcompare and abbreviation match	Ens99 gene ID import through exact transcript match from gffcompare and abbreviation match
965	LL0000021362	129.406	0.61223	0.27525	2.22427	0.0261304	0.677515	chr1	13260809	13271569	-	pcdh18a	protocadherin 18a	ENSDARG00000089805.4	572532	ZDB-GENE-000607-1	Entrez gene ID import through exact transcript match from gffcompare and abbreviation match	Ens99 gene ID import through exact transcript match from gffcompare and abbreviation match
966	LL0000019829	3113.42	0.269413	0.121229	2.22236	0.0262592	0.678325	chr23	18722715	18757172	+	myh7bb	"myosin, heavy chain 7B, cardiac muscle, beta b"	ENSDARG00000035322.7	560945	ZDB-GENE-090311-5	Entrez gene ID import through exact transcript match from gffcompare and abbreviation match	Ens99 gene ID import through exact transcript match from gffcompare and abbreviation match
967	LL0000019943	183.551	0.515614	0.232014	2.22234	0.0262606	0.678325	chr15	43906003	43943205	+	naalad2	N-acetylated alpha-linked acidic dipeptidase 2	ENSDARG00000021383.8	393247	ZDB-GENE-040426-1025	Entrez gene ID import through exact transcript match from gffcompare and abbreviation match	Ens99 gene ID import through exact transcript match from gffcompare and abbreviation match
968	LL0000023346	3097.05	-0.206284	0.0927993	-2.2229	0.0262225	0.678325	chr23	21520769	21535040	-	rcc2	regulator of chromosome condensation 2	ENSDARG00000011510.9	406455	ZDB-GENE-040426-2213	Entrez gene ID import through exact transcript match from gffcompare and abbreviation match	Ens99 gene ID import through exact transcript match from gffcompare and abbreviation match
969	LL0000022623	913.398	-0.315122	0.141924	-2.22036	0.0263947	0.681086	chr7	17106160	17223955	+	prmt3	protein arginine methyltransferase 3	ENSDARG00000019791.9	550348	ZDB-GENE-041105-1	Entrez gene ID import through exact transcript match from gffcompare and abbreviation match	Ens99 gene ID import through exact transcript match from gffcompare and abbreviation match
970	LL0000031626	442.582	-0.342256	0.154199	-2.21957	0.0264478	0.681753	chr6	3984841	3998199	-	unc50	unc-50 homolog (C. elegans)	ENSDARG00000040455.5	393217	ZDB-GENE-040426-907	Entrez gene ID import through exact transcript match from gffcompare and abbreviation match	Ens99 gene ID import through exact transcript match from gffcompare and abbreviation match
971	LL0000011510	131.614	0.615115	0.277298	2.21824	0.0265382	0.682341	chr2	36701241	36721297	+	golim4b	golgi integral membrane protein 4b	ENSDARG00000014545.5	541535	ZDB-GENE-050327-74	Entrez gene ID import through exact transcript match from gffcompare and abbreviation match	Ens99 gene ID import through exact transcript match from gffcompare and abbreviation match
972	LL0000021652	688.636	-0.309607	0.139586	-2.21803	0.0265525	0.682341	chr12	9443721	9468799	-	pgap3	post-GPI attachment to proteins phospholipase 3	ENSDARG00000057531.6	100136873	ZDB-GENE-080204-27	Entrez gene ID import through exact transcript match from gffcompare and abbreviation match	Ens99 gene ID import through exact transcript match from gffcompare and abbreviation match
973	LL0000038741	656.939	-0.329544	0.148544	-2.21849	0.0265212	0.682341	chr11	30626768	30636163	-	zgc:153665	zgc:153665	ENSDARG00000043442.8	768299	ZDB-GENE-061027-365	Entrez gene ID import through exact transcript match from gffcompare and abbreviation match	Ens99 gene ID import through exact transcript match from gffcompare and abbreviation match
974	LL0000000113	353.947	0.511796	0.230823	2.21727	0.0266049	0.682987	chr12	22680115	22819889	+	ablim2	"actin binding LIM protein family, member 2"	ENSDARG00000055223.7	568454	ZDB-GENE-100316-5	Entrez gene ID import through exact transcript match from gffcompare and abbreviation match	Ens99 gene ID import through exact transcript match from gffcompare and abbreviation match
975	LL0000000197	561.897	-0.314629	0.142007	-2.21559	0.0267194	0.683634	chr9	30478734	30504543	+	acp6	"acid phosphatase 6, lysophosphatidic"	ENSDARG00000040064.6	558758	ZDB-GENE-050208-290	Entrez gene ID import through exact transcript match from gffcompare and abbreviation match	Ens99 gene ID import through exact transcript match from gffcompare and abbreviation match
976	LL0000003228	699.764	-0.27562	0.124475	-2.21426	0.0268111	0.683634	chr25	10776498	10791437	-	BX572619.1	wu:fa25f02 [Source:NCBI gene;Acc:562425]	ENSDARG00000089303.3	562425		geneAbbrevConflict; gffcompare transcript match; overlap gene coordinates >50%	Ens99 gene ID import through exact transcript match from gffcompare and abbreviation match
977	LL0000005381	288.171	0.479577	0.216503	2.21511	0.0267527	0.683634	chr7	48663031	48667056	-	cdkn1ca	cyclin-dependent kinase inhibitor 1Ca	ENSDARG00000010878.6	399483	ZDB-GENE-040123-1	Entrez gene ID import through exact transcript match from gffcompare and abbreviation match	Ens99 gene ID import through exact transcript match from gffcompare and abbreviation match
978	LL0000009643	1158.82	0.259334	0.117096	2.21471	0.0267798	0.683634	chr18	15459318	15467446	-	endouc	"endonuclease, polyU-specific C"	ENSDARG00000112234.1	562040	ZDB-GENE-060503-141	Entrez gene ID import through exact transcript match from gffcompare and abbreviation match	Ens99 gene ID import through exact transcript match from gffcompare and abbreviation match
979	LL0000029002	340.833	-0.370563	0.167235	-2.21583	0.0267032	0.683634	chr10	24709967	24724388	-	smpd1	sphingomyelin phosphodiesterase 1	ENSDARG00000076121.5	556700	ZDB-GENE-110411-222	Entrez gene ID import through exact transcript match from gffcompare and abbreviation match	Ens99 gene ID import through exact transcript match from gffcompare and abbreviation match
980	LL0000029125	229.575	-0.439698	0.1984	-2.21622	0.0266764	0.683634	chr3	42090418	42120702	+	snx8a	sorting nexin 8a	ENSDARG00000074842.6	555448	ZDB-GENE-031202-1	Entrez gene ID import through exact transcript match from gffcompare and abbreviation match	Ens99 gene ID import through exact transcript match from gffcompare and abbreviation match
981	LL0000031265	145.474	-0.643107	0.290459	-2.21411	0.0268215	0.683634	chr9	12596038	12625385	-	tspearb	thrombospondin-type laminin G domain and EAR repeats b	ENSDARG00000089235.4	555223	ZDB-GENE-030131-4270	Entrez gene ID import through exact transcript match from gffcompare and abbreviation match	Ens99 gene ID import through exact transcript match from gffcompare and abbreviation match
982	LL0000011358	483.104	-0.380478	0.171906	-2.2133	0.0268772	0.684356	chr9	12847040	12869049	+	glb1l	"galactosidase, beta 1-like"	ENSDARG00000029955.6	100001628	ZDB-GENE-050309-196	Entrez gene ID import through exact transcript match from gffcompare and abbreviation match	Ens99 gene ID import through exact transcript match from gffcompare and abbreviation match
983	LL0000038260	759.426	-0.275871	0.124684	-2.21257	0.0269274	0.684935	chr24	32525129	32549321	+	yme1l1a	YME1-like 1a	ENSDARG00000075192.5	793098	ZDB-GENE-091113-41	Entrez gene ID import through exact transcript match from gffcompare and abbreviation match	Ens99 gene ID import through exact transcript match from gffcompare and abbreviation match
984	LL0000033458	6.98577	-2.86724	1.2962	-2.21203	0.0269643	0.685177	chr16	9701758	9702807	-	XLOC_010457			NA			no overlapping transcript based on gffcompare
985	LL0000035050	61.0031	0.800218	0.361948	2.21086	0.0270453	0.68654	chr23	6314790	6317471	+	XLOC_022188			NA		No transcript match by gffcompare	no overlapping transcript based on gffcompare
986	LL0000029542	3970.27	-0.234223	0.105991	-2.20983	0.0271169	0.687658	chr5	66807179	66823794	-	stip1	stress-induced phosphoprotein 1	ENSDARG00000004906.9	493606	ZDB-GENE-041121-17	Entrez gene ID import through exact transcript match from gffcompare and abbreviation match	Ens99 gene ID import through exact transcript match from gffcompare and abbreviation match
987	LL0000000145	309.66	-0.389171	0.176283	-2.20764	0.0272692	0.688064	chr20	30922595	30931182	-	acat2	acetyl-CoA acetyltransferase 2	ENSDARG00000007127.11	30643	ZDB-GENE-990714-22	Entrez gene ID import through exact transcript match from gffcompare and abbreviation match	Ens99 gene ID import through exact transcript match from gffcompare and abbreviation match
988	LL0000001945	384.807	-0.355636	0.16106	-2.20809	0.0272378	0.688064	chr17	4227254	4232479	+	bmp2a	bone morphogenetic protein 2a	ENSDARG00000013409.7	30631	ZDB-GENE-980526-388	Entrez gene ID import through exact transcript match from gffcompare and abbreviation match	Ens99 gene ID import through exact transcript match from gffcompare and abbreviation match
989	LL0000012184	19.1074	1.41165	0.639258	2.20827	0.0272258	0.688064	chr3	26044834	26060601	+	hmgxb4a	HMG box domain containing 4a	ENSDARG00000075783.5	559742	ZDB-GENE-070912-675	Entrez gene ID import through exact transcript match from gffcompare and abbreviation match	Ens99 gene ID import through exact transcript match from gffcompare and abbreviation match
990	LL0000020252	221.061	-0.618245	0.2801	-2.20723	0.027298	0.688064	chr6	10888565	10902916	-	nfe2l2b	"nuclear factor, erythroid 2-like 2b"	ENSDARG00000089697.4	100873093	ZDB-GENE-120320-3	Entrez gene ID import through exact transcript match from gffcompare and abbreviation match	Ens99 gene ID import through exact transcript match from gffcompare and abbreviation match
991	LL0000022268	685.937	-0.280365	0.126925	-2.2089	0.0271813	0.688064	chr13	41917606	41941460	+	polr1b	RNA polymerase I subunit B	ENSDARG00000077469.5	325603	ZDB-GENE-040426-1598	Entrez gene ID import through exact transcript match from gffcompare and abbreviation match	Ens99 gene ID import through exact transcript match from gffcompare and abbreviation match
992	LL0000038649	34.8895	8.62617	3.90807	2.20727	0.0272953	0.688064	chr19	42547699	42551338	-	zgc:123103	zgc:123103	ENSDARG00000099200.2	641325	ZDB-GENE-051030-105	Entrez gene ID import through exact transcript match from gffcompare and abbreviation match	Ens99 gene ID import through exact transcript match from gffcompare and abbreviation match
993	LL0000000423	2072.7	-0.208404	0.0946507	-2.20182	0.0276779	0.68822	chr23	9560797	9567306	+	adrm1	adhesion regulating molecule 1	ENSDARG00000058560.9	796450	ZDB-GENE-040426-905	Entrez gene ID import through exact transcript match from gffcompare and abbreviation match	Ens99 gene ID import through exact transcript match from gffcompare and abbreviation match
994	LL0000003869	4490.54	-0.19292	0.0874265	-2.20665	0.0273386	0.68822	chr22	14117078	14126065	+	bzw1a	basic leucine zipper and W2 domains 1a	ENSDARG00000010481.7	325226	ZDB-GENE-030131-3951	Entrez gene ID import through exact transcript match from gffcompare and abbreviation match	Ens99 gene ID import through exact transcript match from gffcompare and abbreviation match
995	LL0000004832	586.662	0.418344	0.189634	2.20606	0.0273801	0.68822	chr11	4026229	4132662	+	camk1b	calcium/calmodulin-dependent protein kinase Ib	ENSDARG00000029474.7	794026	ZDB-GENE-141014-1	Entrez gene ID import through exact transcript match from gffcompare and abbreviation match	Ens99 gene ID import through exact transcript match from gffcompare and abbreviation match
996	LL0000007246	119.534	0.59604	0.270747	2.20147	0.0277031	0.68822	chr3	30351739	30361800	+	CR936968.2		ENSDARG00000096420.2	NA		No transcript match by gffcompare	Ens99 gene ID import through exact transcript match from gffcompare and abbreviation match
997	LL0000009402	826.637	-0.273007	0.123952	-2.20253	0.027628	0.68822	chr24	8243024	8261786	-	eef1e1	eukaryotic translation elongation factor 1 epsilon 1	ENSDARG00000071774.5	565440	ZDB-GENE-030131-4949	Entrez gene ID import through exact transcript match from gffcompare and abbreviation match	Ens99 gene ID import through exact transcript match from gffcompare and abbreviation match
998	LL0000013357	442.491	0.315418	0.143214	2.20242	0.0276354	0.68822	chr9	30719899	30791889	+	klf12b	Kruppel-like factor 12b	ENSDARG00000032197.7	100126139	ZDB-GENE-071004-22	Entrez gene ID import through exact transcript match from gffcompare and abbreviation match	Ens99 gene ID import through exact transcript match from gffcompare and abbreviation match
999	LL0000013417	669.12	0.379405	0.172202	2.20326	0.0275767	0.68822	chr19	43787190	43819610	-	klhl43	kelch-like family member 43	ENSDARG00000053803.6	570492	ZDB-GENE-141212-285	Entrez gene ID import through exact transcript match from gffcompare and abbreviation match	Ens99 gene ID import through exact transcript match from gffcompare and abbreviation match
1000	LL0000019407	8151.67	0.212073	0.0962249	2.20393	0.0275294	0.68822	chr7	35410050	35432906	-	mmp2	matrix metallopeptidase 2	ENSDARG00000017676.8	337179	ZDB-GENE-030131-9123	Entrez gene ID import through exact transcript match from gffcompare and abbreviation match	Ens99 gene ID import through exact transcript match from gffcompare and abbreviation match
1001	LL0000022659	968.774	-0.264291	0.120073	-2.20108	0.0277304	0.68822	chr16	32082353	32090673	+	prpf31	PRP31 pre-mRNA processing factor 31 homolog (yeast)	ENSDARG00000095904.3	393476	ZDB-GENE-040426-1561	Entrez gene ID import through exact transcript match from gffcompare and abbreviation match	Ens99 gene ID import through exact transcript match from gffcompare and abbreviation match
1002	LL0000023639	35.8617	-1.51017	0.686012	-2.20137	0.0277097	0.68822	chr7	14291323	14302716	+	rhcga	"Rh family, C glycoprotein a"	ENSDARG00000003203.9	100038797	ZDB-GENE-070424-81	Entrez gene ID import through exact transcript match from gffcompare and abbreviation match	Ens99 gene ID import through exact transcript match from gffcompare and abbreviation match
1003	LL0000023794	283.436	-0.447312	0.203314	-2.2001	0.0277996	0.68822	chr5	26756002	26765188	-	rnf181	ring finger protein 181	ENSDARG00000023958.7	393276	ZDB-GENE-040426-1024	Entrez gene ID import through exact transcript match from gffcompare and abbreviation match	Ens99 gene ID import through exact transcript match from gffcompare and abbreviation match
1004	LL0000026168	347.968	0.465805	0.211309	2.20438	0.0274975	0.68822	chr25	30380705	30429750	-	si:ch211-93f2.1	si:ch211-93f2.1 [Source:ZFIN;Acc:ZDB-GENE-041014-96]	ENSDARG00000104818.2	561967	ZDB-GENE-041014-96	"partial transcript match; ""j"" class in gffcompare; abbreviation match"	geneAbbrev conflict with Ens99 but matches ZFIN alias
1005	LL0000029262	239.535	0.424678	0.193	2.2004	0.0277782	0.68822	chr5	62804252	62988463	-	specc1	sperm antigen with calponin homology and coiled-coil domains 1	ENSDARG00000029480.9	562343	ZDB-GENE-060526-207	Entrez gene ID import through exact transcript match from gffcompare and abbreviation match	Ens99 gene ID import through exact transcript match from gffcompare and abbreviation match
1006	LL0000030778	2247.47	0.286712	0.130021	2.20512	0.0274454	0.68822	chr25	20215964	20226584	+	tnnt2d	"troponin T2d, cardiac"	ENSDARG00000002988.10	574000	ZDB-GENE-050626-97	Entrez gene ID import through exact transcript match from gffcompare and abbreviation match	Ens99 gene ID import through exact transcript match from gffcompare and abbreviation match
1007	LL0000031449	1033.49	-0.252366	0.114511	-2.20387	0.0275337	0.68822	chr3	54833658	54846444	-	ubald1b	UBA-like domain containing 1b	ENSDARG00000020976.10	553697	ZDB-GENE-050522-446	Entrez gene ID import through exact transcript match from gffcompare and abbreviation match	Ens99 gene ID import through exact transcript match from gffcompare and abbreviation match
1008	LL0000032590	30.9978	-1.09771	0.498913	-2.2002	0.0277928	0.68822	chr11	2318146	2320339	+	XLOC_003147			NA		No transcript match by gffcompare	no overlapping transcript based on gffcompare
1009	LL0000034039	3.56748	5.33055	2.42246	2.20047	0.0277738	0.68822	chr19	14498079	14504119	-	XLOC_014749			NA			no overlapping transcript based on gffcompare
1010	LL0000038816	22.9668	1.39299	0.631619	2.20542	0.0274246	0.68822	chr8	22393904	22407982	-	zgc:158862	zgc:158862	ENSDARG00000068991.6	100009628	ZDB-GENE-070209-146	geneAbbrevConflict; gffcompare transcript match; overlap gene coordinates >90%	Ens99 gene ID import through exact transcript match from gffcompare and abbreviation match
1011	LL0000011180	555.21	-0.288298	0.13111	-2.19891	0.0278844	0.688274	chr16	14216581	14231312	+	gba	"glucosidase, beta, acid"	ENSDARG00000076058.5	559072	ZDB-GENE-100922-270	Entrez gene ID import through exact transcript match from gffcompare and abbreviation match	Ens99 gene ID import through exact transcript match from gffcompare and abbreviation match
1012	LL0000021320	32.2301	1.17631	0.534907	2.19909	0.0278713	0.688274	chr12	45799523	45876445	-	pax2b	paired box 2b	ENSDARG00000032578.10	60638	ZDB-GENE-001030-4	Entrez gene ID import through exact transcript match from gffcompare and abbreviation match	Ens99 gene ID import through exact transcript match from gffcompare and abbreviation match
1013	LL0000024196	669.002	-0.273883	0.124531	-2.19932	0.0278552	0.688274	chr2	22931159	22966127	-	sap130b	Sin3A-associated protein b	ENSDARG00000079352.6	335897	ZDB-GENE-070912-570	Entrez gene ID import through exact transcript match from gffcompare and abbreviation match	Ens99 gene ID import through exact transcript match from gffcompare and abbreviation match
1014	LL0000021230	348.055	0.357607	0.162688	2.19811	0.0279411	0.688994	chr13	30169233	30214368	+	pald1b	phosphatase domain containing paladin 1b	ENSDARG00000039352.8	560385	ZDB-GENE-070424-88	Entrez gene ID import through exact transcript match from gffcompare and abbreviation match	Ens99 gene ID import through exact transcript match from gffcompare and abbreviation match
1015	LL0000010829	648.843	-0.316247	0.143943	-2.19703	0.0280183	0.690216	chr16	51192655	51214029	+	FQ323156.1	uncharacterized LOC103908986 [Source:NCBI gene;Acc:103908986]	ENSDARG00000100697.2	103908986		geneAbbrevConflict; gffcompare transcript match; overlap gene coordinates >90%	Ens99 gene ID import through exact transcript match from gffcompare and abbreviation match
1016	LL0000009660	132.329	0.565212	0.257538	2.19467	0.0281869	0.692731	chr20	18719378	18736281	-	enpp5	ectonucleotide pyrophosphatase/phosphodiesterase 5	ENSDARG00000070625.7	563498	ZDB-GENE-041014-10	Entrez gene ID import through exact transcript match from gffcompare and abbreviation match	Ens99 gene ID import through exact transcript match from gffcompare and abbreviation match
1017	LL0000020261	161.863	-0.63832	0.290903	-2.19427	0.0282157	0.692731	chr3	14097540	14103551	-	nfil3-6	"nuclear factor, interleukin 3 regulated, member 6"	ENSDARG00000087188.3	431765	ZDB-GENE-040704-63	Entrez gene ID import through exact transcript match from gffcompare and abbreviation match	Ens99 gene ID import through exact transcript match from gffcompare and abbreviation match
1018	LL0000021805	840.403	-0.28207	0.128561	-2.19406	0.0282312	0.692731	chr2	2957515	2988713	+	pik3r3a	"phosphoinositide-3-kinase, regulatory subunit 3a (gamma)"	ENSDARG00000103038.2	406311	ZDB-GENE-040426-1978	Entrez gene ID import through exact transcript match from gffcompare and abbreviation match	Ens99 gene ID import through exact transcript match from gffcompare and abbreviation match
1019	LL0000030282	2180.19	-0.23725	0.10808	-2.19513	0.0281546	0.692731	chr11	7183025	7212099	+	thop1	thimet oligopeptidase 1	ENSDARG00000013776.12	436628	ZDB-GENE-040718-47	Entrez gene ID import through exact transcript match from gffcompare and abbreviation match	Ens99 gene ID import through exact transcript match from gffcompare and abbreviation match
1020	LL0000012108	9818.14	-0.176847	0.0806248	-2.19346	0.0282746	0.693116	chr15	25501864	25527622	-	hif1al	"hypoxia inducible factor 1 subunit alpha, like"	ENSDARG00000100826.2	393376	ZDB-GENE-040426-1315	Entrez gene ID import through exact transcript match from gffcompare and abbreviation match	Ens99 gene ID import through exact transcript match from gffcompare and abbreviation match
1021	LL0000004877	463.689	-0.315625	0.144007	-2.19173	0.0283989	0.695241	chr24	39027181	39086933	+	capn15	calpain 15	ENSDARG00000060600.6	100330198	ZDB-GENE-140106-70	Entrez gene ID import through exact transcript match from gffcompare and abbreviation match	Ens99 gene ID import through exact transcript match from gffcompare and abbreviation match
1022	LL0000012918	147.894	0.580935	0.265088	2.19148	0.0284169	0.695241	chr7	33176288	33248785	-	itga11a	"integrin, alpha 11a"	ENSDARG00000036086.7	541475	ZDB-GENE-050324-1	Entrez gene ID import through exact transcript match from gffcompare and abbreviation match	Ens99 gene ID import through exact transcript match from gffcompare and abbreviation match
1023	LL0000003938	10.7142	3.09612	1.41411	2.18945	0.0285639	0.696287	chr5	32345187	32355289	+	c9	complement component 9	ENSDARG00000016319.11	554141	ZDB-GENE-050522-442	Entrez gene ID import through exact transcript match from gffcompare and abbreviation match	Ens99 gene ID import through exact transcript match from gffcompare and abbreviation match
1024	LL0000012729	771.304	-0.3088	0.141096	-2.18859	0.0286268	0.696287	chr2	26682913	26690056	+	impa1	inositol monophosphatase 1	ENSDARG00000003517.6	437018	ZDB-GENE-040718-245	Entrez gene ID import through exact transcript match from gffcompare and abbreviation match	Ens99 gene ID import through exact transcript match from gffcompare and abbreviation match
1025	LL0000020803	180.765	0.531061	0.242548	2.18951	0.0285595	0.696287	chr9	41744865	41784805	-	obsl1b	obscurin like cytoskeletal adaptor 1b	ENSDARG00000077388.6	606585	ZDB-GENE-050809-29	Entrez gene ID import through exact transcript match from gffcompare and abbreviation match	Ens99 gene ID import through exact transcript match from gffcompare and abbreviation match
1026	LL0000024095	335.832	0.342393	0.15642	2.18894	0.0286015	0.696287	chr13	22876467	22907277	-	rufy2	RUN and FYVE domain containing 2	ENSDARG00000062019.8	569096	ZDB-GENE-070424-66	Entrez gene ID import through exact transcript match from gffcompare and abbreviation match	Ens99 gene ID import through exact transcript match from gffcompare and abbreviation match
1027	LL0000030398	149.262	-0.500695	0.228747	-2.18886	0.0286067	0.696287	chr10	26972739	26979235	-	tm7sf2	transmembrane 7 superfamily member 2	ENSDARG00000032816.8	494054	ZDB-GENE-041212-19	Entrez gene ID import through exact transcript match from gffcompare and abbreviation match	Ens99 gene ID import through exact transcript match from gffcompare and abbreviation match
1028	LL0000032042	807.052	-0.24914	0.113783	-2.18961	0.0285524	0.696287	chr15	26552851	26570958	-	wdr81	WD repeat domain 81	ENSDARG00000079702.5	100333062	ZDB-GENE-030131-3389	Entrez gene ID import through exact transcript match from gffcompare and abbreviation match	Ens99 gene ID import through exact transcript match from gffcompare and abbreviation match
1029	LL0000001025	646.468	0.391984	0.179209	2.1873	0.0287207	0.696539	chr12	16440708	16446373	+	ankrd1b	ankyrin repeat domain 1b (cardiac muscle)	ENSDARG00000076192.3	564159	ZDB-GENE-070820-13	Entrez gene ID import through exact transcript match from gffcompare and abbreviation match	Ens99 gene ID import through exact transcript match from gffcompare and abbreviation match
1030	LL0000008534	705.669	0.255708	0.116894	2.18753	0.0287041	0.696539	chr3	6639796	6669640	+	cygb1	cytoglobin 1	ENSDARG00000099371.2	246090	ZDB-GENE-020513-1	Entrez gene ID import through exact transcript match from gffcompare and abbreviation match	Ens99 gene ID import through exact transcript match from gffcompare and abbreviation match
1031	LL0000031652	98.3314	0.648244	0.296315	2.18769	0.0286925	0.696539	chr9	34902137	34918028	-	upf3a	UPF3A regulator of nonsense mediated mRNA decay	ENSDARG00000069297.6	566608	ZDB-GENE-060721-2	Entrez gene ID import through exact transcript match from gffcompare and abbreviation match	Ens99 gene ID import through exact transcript match from gffcompare and abbreviation match
1032	LL0000000329	29.2685	1.14283	0.523963	2.18113	0.0291739	0.696677	chr12	29131689	29211598	+	adgra1a	adhesion G protein-coupled receptor A1a	ENSDARG00000054177.7	560847	ZDB-GENE-130603-101	Entrez gene ID import through exact transcript match from gffcompare and abbreviation match	Ens99 gene ID import through exact transcript match from gffcompare and abbreviation match
1033	LL0000001171	367.631	0.450167	0.20639	2.18115	0.0291722	0.696677	chr15	37105986	37231035	+	aplp1	amyloid beta (A4) precursor-like protein 1	ENSDARG00000098368.3	404233	ZDB-GENE-040319-1	Entrez gene ID import through exact transcript match from gffcompare and abbreviation match	Ens99 gene ID import through exact transcript match from gffcompare and abbreviation match
1034	LL0000001414	2220.61	-0.209764	0.0960728	-2.18339	0.0290072	0.696677	chr7	25920773	26005691	+	arrb2b	"arrestin, beta 2b"	ENSDARG00000011545.9	394099	ZDB-GENE-040426-1332	Entrez gene ID import through exact transcript match from gffcompare and abbreviation match	Ens99 gene ID import through exact transcript match from gffcompare and abbreviation match
1035	LL0000001533	299.742	-0.373697	0.171197	-2.18285	0.0290469	0.696677	chr3	27057941	27072179	-	atf7ip2	activating transcription factor 7 interacting protein 2	ENSDARG00000089698.4	100005485	ZDB-GENE-131121-384	Entrez gene ID import through exact transcript match from gffcompare and abbreviation match	Ens99 gene ID import through exact transcript match from gffcompare and abbreviation match
1036	LL0000001592	34978.5	0.203954	0.0933199	2.18554	0.0288494	0.696677	chr3	26069315	26157066	+	atp2a1	ATPase sarcoplasmic/endoplasmic reticulum Ca2+ transporting 1	ENSDARG00000020574.10	260440	ZDB-GENE-020905-1	Entrez gene ID import through exact transcript match from gffcompare and abbreviation match	Ens99 gene ID import through exact transcript match from gffcompare and abbreviation match
1037	LL0000004568	144.764	-0.563528	0.257913	-2.18496	0.0288919	0.696677	chrUn_KN150670v1	34341	72300	-	CABZ01085061.1		ENSDARG00000117822.1	NA			Ens99 gene ID import through exact transcript match from gffcompare and abbreviation match
1038	LL0000009541	2054.08	-0.274128	0.125754	-2.17988	0.0292667	0.696677	chr6	52339423	52348651	-	eif6	eukaryotic translation initiation factor 6	ENSDARG00000020232.9	386850	ZDB-GENE-031118-110	Entrez gene ID import through exact transcript match from gffcompare and abbreviation match	Ens99 gene ID import through exact transcript match from gffcompare and abbreviation match
1039	LL0000010065	193.716	0.455359	0.208764	2.18122	0.0291673	0.696677	chr23	12150574	12159151	-	fam217b	family with sequence similarity 217 member B	ENSDARG00000088505.4	557141	ZDB-GENE-090313-236	Entrez gene ID import through exact transcript match from gffcompare and abbreviation match	Ens99 gene ID import through exact transcript match from gffcompare and abbreviation match
1040	LL0000012380	14986.5	-0.226233	0.103677	-2.18208	0.0291035	0.696677	chr5	2713778	2721686	-	hspa5	heat shock protein 5	ENSDARG00000103846.3	378848	ZDB-GENE-031001-11	Entrez gene ID import through exact transcript match from gffcompare and abbreviation match	Ens99 gene ID import through exact transcript match from gffcompare and abbreviation match
1041	LL0000012727	464.049	-0.348395	0.159646	-2.18229	0.0290878	0.696677	chr2	9983076	9989947	-	imp3	IMP U3 small nucleolar ribonucleoprotein 3	ENSDARG00000115266.1	393237	ZDB-GENE-040426-1062	Entrez gene ID import through exact transcript match from gffcompare and abbreviation match	Ens99 gene ID import through exact transcript match from gffcompare and abbreviation match
1042	LL0000012837	530.162	0.324075	0.148588	2.18103	0.0291811	0.696677	chr16	55207543	55259475	-	iqgap3	IQ motif containing GTPase activating protein 3	ENSDARG00000098650.2	100537977	ZDB-GENE-160226-1	Entrez gene ID import through exact transcript match from gffcompare and abbreviation match	Ens99 gene ID import through exact transcript match from gffcompare and abbreviation match
1043	LL0000018441	99.4084	-0.627777	0.288104	-2.179	0.0293318	0.696677	chr9	38481780	38500391	+	lss	"lanosterol synthase (2,3-oxidosqualene-lanosterol cyclase)"	ENSDARG00000061274.6	795400	ZDB-GENE-050119-7	Entrez gene ID import through exact transcript match from gffcompare and abbreviation match	Ens99 gene ID import through exact transcript match from gffcompare and abbreviation match
1044	LL0000022083	170.87	0.48221	0.220921	2.18272	0.0290563	0.696677	chr18	33981474	34143189	-	plch1	"phospholipase C, eta 1"	ENSDARG00000079253.7	566479	ZDB-GENE-060503-398	Entrez gene ID import through exact transcript match from gffcompare and abbreviation match	Ens99 gene ID import through exact transcript match from gffcompare and abbreviation match
1045	LL0000023367	257.726	-0.385107	0.176268	-2.18477	0.0289054	0.696677	chr24	32573480	32582880	-	rdh12l	"retinol dehydrogenase 12, like"	ENSDARG00000045277.6	494176	ZDB-GENE-040801-48	Entrez gene ID import through exact transcript match from gffcompare and abbreviation match	Ens99 gene ID import through exact transcript match from gffcompare and abbreviation match
1046	LL0000023889	7.30102	-2.37769	1.09066	-2.18005	0.0292537	0.696677	chr24	7747664	7777401	-	rpgrip1	RPGR interacting protein 1	ENSDARG00000076055.7	568018	ZDB-GENE-091204-394	Entrez gene ID import through exact transcript match from gffcompare and abbreviation match	Ens99 gene ID import through exact transcript match from gffcompare and abbreviation match
1047	LL0000024205	154.24	0.542142	0.248385	2.18267	0.0290604	0.696677	chr10	10386435	10564968	+	sardh	sarcosine dehydrogenase	ENSDARG00000058102.8	394103	ZDB-GENE-040426-996	Entrez gene ID import through exact transcript match from gffcompare and abbreviation match	Ens99 gene ID import through exact transcript match from gffcompare and abbreviation match
1048	LL0000024885	7830.74	-0.235303	0.107776	-2.18325	0.029017	0.696677	chr16	22695211	22713192	-	si:ch211-105c13.3	si:ch211-105c13.3	ENSDARG00000089441.4	325758	ZDB-GENE-030131-4483	Entrez gene ID import through exact transcript match from gffcompare and abbreviation match	Ens99 gene ID import through exact transcript match from gffcompare and abbreviation match
1049	LL0000028803	404.558	0.502388	0.229862	2.18561	0.0288441	0.696677	chr5	45746457	45877387	-	slc4a4a	solute carrier family 4 member 4a	ENSDARG00000013730.12	568631	ZDB-GENE-060526-274	Entrez gene ID import through exact transcript match from gffcompare and abbreviation match	Ens99 gene ID import through exact transcript match from gffcompare and abbreviation match
1050	LL0000029219	2146.71	-0.217216	0.0996906	-2.1789	0.0293393	0.696677	chr16	19534100	19539774	+	sp8b	sp8 transcription factor b	ENSDARG00000056666.7	324931	ZDB-GENE-030131-3654	Entrez gene ID import through exact transcript match from gffcompare and abbreviation match	Ens99 gene ID import through exact transcript match from gffcompare and abbreviation match
1051	LL0000030810	1237.57	-0.289586	0.132825	-2.18021	0.0292422	0.696677	chr12	19348538	19353771	+	tomm22	translocase of outer mitochondrial membrane 22 homolog (yeast)	ENSDARG00000045146.6	321232	ZDB-GENE-030131-9810	Entrez gene ID import through exact transcript match from gffcompare and abbreviation match	Ens99 gene ID import through exact transcript match from gffcompare and abbreviation match
1052	LL0000030815	838.989	-0.310767	0.142532	-2.18034	0.0292326	0.696677	chr6	40572545	40573270	-	tomm6	translocase of outer mitochondrial membrane 6 homolog (yeast)	ENSDARG00000097797.2	100001229	ZDB-GENE-131121-445	Entrez gene ID import through exact transcript match from gffcompare and abbreviation match	Ens99 gene ID import through exact transcript match from gffcompare and abbreviation match
1053	LL0000039224	170.284	0.534684	0.245308	2.17964	0.0292842	0.696677	chr21	45733666	45740917	+	zgc:77058	zgc:77058	ENSDARG00000113250.1	405836	ZDB-GENE-040426-2507	Entrez gene ID import through exact transcript match from gffcompare and abbreviation match	Ens99 gene ID import by transcript match; but abbreviation conflict and limited gene overlap; may be complex gene structure or incorrect Ensembl assignment
1054	LL0000011681	529.386	0.30286	0.139041	2.1782	0.0293908	0.697237	chr10	40160496	40280740	+	gramd1ba	GRAM domain containing 1Ba	ENSDARG00000075383.7	568698	ZDB-GENE-091118-87	Entrez gene ID import through exact transcript match from gffcompare and abbreviation match	Ens99 gene ID import through exact transcript match from gffcompare and abbreviation match
1055	LL0000005503	256.842	-0.396386	0.182057	-2.17726	0.0294614	0.697589	chr10	33566080	33579162	+	cfap298	cilia and flagella associated protein 298	ENSDARG00000035332.7	792532	ZDB-GENE-040930-8	Ens99 gene ID import through exact transcript match from gffcompare; abbrev conflict matches ZFIN alias	Ens99 gene ID import through exact transcript match from gffcompare and abbreviation match
1056	LL0000024983	1213.31	-0.264666	0.121552	-2.17739	0.0294518	0.697589	chr3	26173069	26184018	-	si:ch211-11k18.4	si:ch211-11k18.4	ENSDARG00000087869.4	559333	ZDB-GENE-070912-22	Entrez gene ID import through exact transcript match from gffcompare and abbreviation match	Ens99 gene ID import through exact transcript match from gffcompare and abbreviation match
1057	LL0000026776	940.069	0.285153	0.130992	2.17688	0.0294898	0.697601	chr23	25150868	25225774	+	si:dkey-151g10.3	si:dkey-151g10.3	ENSDARG00000021611.10	567408	ZDB-GENE-090312-81	Entrez gene ID import through exact transcript match from gffcompare and abbreviation match	Ens99 gene ID import through exact transcript match from gffcompare and abbreviation match
1058	LL0000024171	321.318	-0.460406	0.211673	-2.17508	0.0296239	0.70011	chr25	35986345	35996451	-	sall1b	spalt-like transcription factor 1b	ENSDARG00000075891.6	100149526	ZDB-GENE-020228-3	Entrez gene ID import through exact transcript match from gffcompare and abbreviation match	Ens99 gene ID import through exact transcript match from gffcompare and abbreviation match
1059	LL0000026655	339.151	0.372771	0.171441	2.17434	0.0296795	0.700762	chr5	17818841	17876850	-	si:dkey-112e17.1	si:dkey-112e17.1	ENSDARG00000093201.3	567743	ZDB-GENE-060526-193	Entrez gene ID import through exact transcript match from gffcompare and abbreviation match	Ens99 gene ID import through exact transcript match from gffcompare and abbreviation match
1060	LL0000009440	340.445	0.369158	0.169857	2.17335	0.0297539	0.701194	chr10	22535751	22613129	+	efnb3a	ephrin-B3a	ENSDARG00000112993.1	564234	ZDB-GENE-100316-1	Entrez gene ID import through exact transcript match from gffcompare and abbreviation match	Ens99 gene ID import through exact transcript match from gffcompare and abbreviation match
1061	LL0000012682	251.683	-0.489412	0.225224	-2.173	0.0297799	0.701194	chr18	18527170	18543358	-	il34	interleukin 34	ENSDARG00000091003.3	560193	ZDB-GENE-050419-150	Entrez gene ID import through exact transcript match from gffcompare and abbreviation match	Ens99 gene ID import through exact transcript match from gffcompare and abbreviation match
1062	LL0000015407	131.557	-0.579424	0.26665	-2.17298	0.029782	0.701194	chr12	44210330	44224433	-	LOC101886880	cell wall integrity and stress response component 4-like		101886880		Entrez gene ID import through exact transcript match from gffcompare and abbreviation match	multiple overlapping gene/transcript annotations preventing unambiguous assignment of Ens99 gene ID
1063	LL0000020862	64.6506	0.76274	0.351246	2.17153	0.0298915	0.702018	chr3	54012708	54238460	+	olfm2a	olfactomedin 2a	ENSDARG00000077847.7	334035	ZDB-GENE-040426-2882	Entrez gene ID import through exact transcript match from gffcompare and abbreviation match	Ens99 gene ID import through exact transcript match from gffcompare and abbreviation match
1064	LL0000022200	701.669	-0.287477	0.132393	-2.1714	0.0299012	0.702018	chr1	9860381	9868458	+	pmm2	phosphomannomutase 2	ENSDARG00000037654.5	368229	ZDB-GENE-030722-6	Entrez gene ID import through exact transcript match from gffcompare and abbreviation match	Ens99 gene ID import through exact transcript match from gffcompare and abbreviation match
1065	LL0000022760	4031.32	-0.208531	0.0960311	-2.17149	0.0298939	0.702018	chr16	41794715	41805240	-	psmc4	"proteasome 26S subunit, ATPase 4"	ENSDARG00000027099.6	326884	ZDB-GENE-030131-5083	Entrez gene ID import through exact transcript match from gffcompare and abbreviation match	Ens99 gene ID import through exact transcript match from gffcompare and abbreviation match
1066	LL0000032843	31.6363	8.48481	3.90821	2.17102	0.0299294	0.70202	chr12	38519990	38527390	-	XLOC_005443			NA			no overlapping transcript based on gffcompare
1067	LL0000008870	120.72	-0.540975	0.249276	-2.17019	0.0299926	0.702845	chr5	69702602	69707794	-	dguok	deoxyguanosine kinase	ENSDARG00000075395.5	100005067	ZDB-GENE-040625-14	Entrez gene ID import through exact transcript match from gffcompare and abbreviation match	Ens99 gene ID import through exact transcript match from gffcompare and abbreviation match
1068	LL0000013197	196.028	0.574061	0.264877	2.16728	0.0302135	0.706037	chr2	42992913	43083835	-	kcnq3	"potassium voltage-gated channel, KQT-like subfamily, member 3"	ENSDARG00000060085.6	799747	ZDB-GENE-070912-301	Entrez gene ID import through exact transcript match from gffcompare and abbreviation match	Ens99 gene ID import through exact transcript match from gffcompare and abbreviation match
1069	LL0000032013	310.646	-0.449701	0.207455	-2.1677	0.0301814	0.706037	chr9	19477687	19489264	-	wdr4	WD repeat domain 4	ENSDARG00000090581.3	570351	ZDB-GENE-060810-10	Entrez gene ID import through exact transcript match from gffcompare and abbreviation match	Ens99 gene ID import through exact transcript match from gffcompare and abbreviation match
1070	LL0000033538	29.5047	1.17787	0.543396	2.16761	0.0301885	0.706037	chr16	52780288	52784817	-	XLOC_011126			NA		No transcript match by gffcompare	no overlapping transcript based on gffcompare
1071	LL0000003816	4.80089	-3.62681	1.67474	-2.16559	0.0303425	0.706921	chr4	76142882	76148377	-	BX957252.2		ENSDARG00000099529.2	NA		No transcript match by gffcompare	Ens99 gene ID import through exact transcript match from gffcompare and abbreviation match
1072	LL0000007740	14695.9	-0.157819	0.072891	-2.16513	0.0303776	0.706921	chr16	6182500	6205822	-	ctnnb1	"catenin (cadherin-associated protein), beta 1"	ENSDARG00000014571.10	30265	ZDB-GENE-980526-362	Entrez gene ID import through exact transcript match from gffcompare and abbreviation match	Ens99 gene ID import through exact transcript match from gffcompare and abbreviation match
1073	LL0000011303	421.921	0.356762	0.164791	2.16493	0.0303928	0.706921	chr8	31456206	31606555	-	ghra	growth hormone receptor a	ENSDARG00000054771.8	100001424	ZDB-GENE-070509-1	Entrez gene ID import through exact transcript match from gffcompare and abbreviation match	Ens99 gene ID import through exact transcript match from gffcompare and abbreviation match
1074	LL0000019771	202.387	-0.426225	0.196786	-2.16593	0.0303166	0.706921	chr18	31056645	31068755	+	mvda	mevalonate (diphospho) decarboxylase a	ENSDARG00000099336.2	492781	ZDB-GENE-041114-127	Entrez gene ID import through exact transcript match from gffcompare and abbreviation match	Ens99 gene ID import through exact transcript match from gffcompare and abbreviation match
1075	LL0000029364	308.669	0.364698	0.16837	2.16604	0.0303078	0.706921	chr5	55157838	55201187	-	srek1	splicing regulatory glutamine/lysine-rich protein 1	ENSDARG00000009764.10	445219	ZDB-GENE-040801-132	Entrez gene ID import through exact transcript match from gffcompare and abbreviation match	Ens99 gene ID import through exact transcript match from gffcompare and abbreviation match
1076	LL0000009393	61.5087	0.77809	0.359852	2.16225	0.0305991	0.707085	chr1	31110817	31130222	+	eef1a1b	eukaryotic translation elongation factor 1 alpha 1b	ENSDARG00000069951.6	100004503	ZDB-GENE-050417-327	Entrez gene ID import through exact transcript match from gffcompare and abbreviation match	geneAbbrevConflict; gffcompare transcript match; overlap gene coordinates >90%
1077	LL0000011754	117.079	-0.767139	0.354954	-2.16123	0.0306772	0.707085	chr10	2715471	2755378	+	grk5	G protein-coupled receptor kinase 5	ENSDARG00000032801.10	560806	ZDB-GENE-091204-274	Entrez gene ID import through exact transcript match from gffcompare and abbreviation match	Ens99 gene ID import through exact transcript match from gffcompare and abbreviation match
1078	LL0000012728	563.202	-0.321333	0.148591	-2.16253	0.0305774	0.707085	chr5	26839994	26852040	+	imp4	IMP U3 small nucleolar ribonucleoprotein 4	ENSDARG00000054540.5	436992	ZDB-GENE-040718-474	Entrez gene ID import through exact transcript match from gffcompare and abbreviation match	Ens99 gene ID import through exact transcript match from gffcompare and abbreviation match
1079	LL0000012869	62.6904	0.782925	0.362053	2.16246	0.0305826	0.707085	chr16	25975426	25978066	-	irge1	"immunity-related GTPase family, e1"	ENSDARG00000014975.8	100333286	ZDB-GENE-051209-1	geneAbbrevConflict; gffcompare transcript match; overlap gene coordinates >90%	Ens99 gene ID import through exact transcript match from gffcompare and abbreviation match
1080	LL0000023366	93.049	-0.63746	0.294961	-2.16117	0.0306826	0.707085	chr13	33055548	33065830	+	rdh12	retinol dehydrogenase 12	ENSDARG00000018069.9	436597	ZDB-GENE-040718-9	Entrez gene ID import through exact transcript match from gffcompare and abbreviation match	Ens99 gene ID import through exact transcript match from gffcompare and abbreviation match
1081	LL0000024589	182.914	0.49954	0.231008	2.16244	0.0305846	0.707085	chr6	30709926	30839763	-	sgip1a	SH3GL interacting endocytic adaptor 1a	ENSDARG00000097897.3	566542	ZDB-GENE-131121-25	Entrez gene ID import through exact transcript match from gffcompare and abbreviation match	Ens99 gene ID import through exact transcript match from gffcompare and abbreviation match
1082	LL0000026222	40.1697	0.975753	0.451476	2.16125	0.0306758	0.707085	chr22	1284590	1290921	+	si:ch73-138e16.3	si:ch73-138e16.3	ENSDARG00000095745.3	100006019	ZDB-GENE-070705-202	geneAbbrevConflict; gffcompare transcript match; overlap gene coordinates >90%	Ens99 gene ID import through exact transcript match from gffcompare and abbreviation match
1083	LL0000028635	10867.4	0.196912	0.0910951	2.16161	0.0306479	0.707085	chr6	49095636	49107047	+	slc25a55a	solute carrier family 25 member 55a	ENSDARG00000020893.9	406717	ZDB-GENE-040426-2745	Ens99 gene ID import through exact transcript match from gffcompare; abbrev conflict matches ZFIN alias	Ens99 gene ID import through exact transcript match from gffcompare and abbreviation match
1084	LL0000028943	841.73	0.263965	0.122054	2.1627	0.0305646	0.707085	chr5	45138934	45284136	+	smarca2	"SWI/SNF related, matrix associated, actin dependent regulator of chromatin, subfamily a, member 2"	ENSDARG00000008904.13	334032	ZDB-GENE-030131-5964	Entrez gene ID import through exact transcript match from gffcompare and abbreviation match	Ens99 gene ID import through exact transcript match from gffcompare and abbreviation match
1085	LL0000039779	912.781	-0.247532	0.114512	-2.16162	0.0306476	0.707085	chr16	51736681	51867349	+	col27a1a	"collagen, type XXVII, alpha 1a"		100004688	ZDB-GENE-100119-1	Entrez gene ID import through exact transcript match from gffcompare and abbreviation match	no overlapping transcript based on gffcompare
1086	LL0000007640	65.5644	0.752288	0.348388	2.15934	0.0308238	0.707993	chr8	22580571	22615469	+	CT583651.2	PDZ domain containing 4 [Source:NCBI gene;Acc:553320]	ENSDARG00000098823.2	553320		geneAbbrevConflict; gffcompare transcript match; overlap gene coordinates >90%	Ens99 gene ID import through exact transcript match from gffcompare and abbreviation match
1087	LL0000009554	2223.98	-0.202107	0.0936076	-2.15909	0.0308435	0.707993	chr14	40745833	40850481	-	elf1	E74-like ETS transcription factor 1	ENSDARG00000020759.11	30396	ZDB-GENE-980526-335	Ens99 gene ID import through exact transcript match from gffcompare; abbrev conflict matches ZFIN alias	Ens99 gene ID import through exact transcript match from gffcompare and abbreviation match
1088	LL0000010428	66.6605	0.727305	0.336719	2.15998	0.0307746	0.707993	chr8	11571046	11640298	-	fnbp1a	formin binding protein 1a	ENSDARG00000036156.9	558990	ZDB-GENE-081105-105	Entrez gene ID import through exact transcript match from gffcompare and abbreviation match	Ens99 gene ID import through exact transcript match from gffcompare and abbreviation match
1089	LL0000012026	84.6769	0.743725	0.3445	2.15885	0.0308617	0.707993	chr9	24154595	24192145	+	hecw2a	"HECT, C2 and WW domain containing E3 ubiquitin protein ligase 2a"	ENSDARG00000062447.8	100150269	ZDB-GENE-090311-22	Entrez gene ID import through exact transcript match from gffcompare and abbreviation match	Ens99 gene ID import through exact transcript match from gffcompare and abbreviation match
1090	LL0000031400	753.66	-0.264529	0.122534	-2.15883	0.0308636	0.707993	chr11	12782296	12802123	-	txlng	taxilin gamma	ENSDARG00000001969.10	324984	ZDB-GENE-060616-122	Entrez gene ID import through exact transcript match from gffcompare and abbreviation match	Ens99 gene ID import through exact transcript match from gffcompare and abbreviation match
1091	LL0000013533	452.574	0.340476	0.157832	2.15721	0.0309891	0.709605	chr18	45114392	45264117	+	large2	LARGE xylosyl- and glucuronyltransferase 2	ENSDARG00000017058.10	446214	ZDB-GENE-050419-253	Ens99 gene ID import through exact transcript match from gffcompare; abbrev conflict matches ZFIN alias	Ens99 gene ID import through exact transcript match from gffcompare and abbreviation match
1092	LL0000013758	560.885	-0.315992	0.146598	-2.1555	0.0311229	0.709605	chr22	35912986	35962580	+	LO016987.2	EPHRIN TYPE B RECEPTOR 3 EC_2.7.10.1 KINASE	ENSDARG00000109663.1	NA		No transcript match by gffcompare	Ens99 gene ID import through exact transcript match from gffcompare and abbreviation match
1093	LL0000023167	4525.47	-0.232104	0.107637	-2.15635	0.0310566	0.709605	chr5	19006701	19014589	-	ranbp1	RAN binding protein 1	ENSDARG00000014817.10	337046	ZDB-GENE-040426-2548	Entrez gene ID import through exact transcript match from gffcompare and abbreviation match	Ens99 gene ID import through exact transcript match from gffcompare and abbreviation match
1094	LL0000023818	460.534	0.301217	0.139701	2.15615	0.0310716	0.709605	chr1	41767582	41817808	-	rnf24	ring finger protein 24	ENSDARG00000036965.6	492480	ZDB-GENE-041114-40	Entrez gene ID import through exact transcript match from gffcompare and abbreviation match	Ens99 gene ID import through exact transcript match from gffcompare and abbreviation match
1095	LL0000027141	121.909	0.712036	0.33027	2.15592	0.0310899	0.709605	chr22	19311411	19313738	+	si:dkey-21e2.16	si:dkey-21e2.16	ENSDARG00000094077.4	556598	ZDB-GENE-050208-698	Entrez gene ID import through exact transcript match from gffcompare and abbreviation match	Ens99 gene ID import through exact transcript match from gffcompare and abbreviation match
1096	LL0000030632	696.698	0.28136	0.130457	2.15673	0.0310268	0.709605	chr3	14388010	14452325	+	tmem56b	transmembrane protein 56b [Source:ZFIN;Acc:ZDB-GENE-041010-90]	ENSDARG00000098224.2	449652	ZDB-GENE-041010-90	Entrez gene ID import through exact transcript match from gffcompare and abbreviation match	geneAbbrev conflict with Ens99 but matches ZFIN alias
1097	LL0000038440	43.7634	0.927439	0.430291	2.15538	0.0311325	0.709605	chr19	26714949	26730250	+	zgc:100906	zgc:100906 [Source:ZFIN;Acc:ZDB-GENE-040801-20]	ENSDARG00000033599.7	445123	ZDB-GENE-040801-20	Entrez gene ID import through exact transcript match from gffcompare and abbreviation match	geneAbbrev conflict with Ens99 but matches ZFIN alias
1098	LL0000009837	7.78316	2.5041	1.16205	2.15489	0.0311705	0.709823	chr15	34172371	34214440	-	etv1	ETS variant transcription factor 1	ENSDARG00000101959.3	563876	ZDB-GENE-070104-1	Entrez gene ID import through exact transcript match from gffcompare and abbreviation match	Ens99 gene ID import through exact transcript match from gffcompare and abbreviation match
1099	LL0000011096	41.1416	0.970824	0.450631	2.15437	0.0312115	0.710111	chr15	40271177	40291788	+	gal3st2	galactose-3-O-sulfotransferase 2	ENSDARG00000079502.5	556126	ZDB-GENE-131127-533	Entrez gene ID import through exact transcript match from gffcompare and abbreviation match	Ens99 gene ID import through exact transcript match from gffcompare and abbreviation match
1100	LL0000024432	24.6228	1.2194	0.566288	2.15332	0.0312936	0.710685	chr8	25913432	25958448	+	sema3h	"sema domain, immunoglobulin domain (Ig), short basic domain, secreted, (semaphorin) 3H"	ENSDARG00000042616.6	30252	ZDB-GENE-990715-8	Entrez gene ID import through exact transcript match from gffcompare and abbreviation match	Ens99 gene ID import through exact transcript match from gffcompare and abbreviation match
1101	LL0000026590	651.354	-0.287064	0.133306	-2.15343	0.0312851	0.710685	chr20	51396223	51399133	-	si:ch73-91k6.2	si:ch73-91k6.2	ENSDARG00000091598.5	100536673	ZDB-GENE-050208-270	geneAbbrevConflict; gffcompare transcript match; overlap gene coordinates >50%	Ens99 gene ID import through exact transcript match from gffcompare and abbreviation match
1102	LL0000007328	1751.92	-0.227816	0.105863	-2.152	0.0313974	0.711106	chr3	35812040	35847317	+	crlf3	cytokine receptor-like factor 3	ENSDARG00000070261.6	550515	ZDB-GENE-050417-354	Entrez gene ID import through exact transcript match from gffcompare and abbreviation match	Ens99 gene ID import through exact transcript match from gffcompare and abbreviation match
1103	LL0000010298	94.8152	0.634538	0.294834	2.15219	0.0313825	0.711106	chrUn_KN149943v1	1065	12380	-	fgf21	fibroblast growth factor 21	ENSDARG00000100846.1	724048	ZDB-GENE-060623-2	Entrez gene ID import through exact transcript match from gffcompare and abbreviation match	Ens99 gene ID import through exact transcript match from gffcompare and abbreviation match
1104	LL0000032591	1132.05	-0.230125	0.106932	-2.15206	0.0313923	0.711106	chr11	2339195	2377714	+	LOC108191643			108191643		"partial transcript overlap; ""j"" class in gffcompare; no abbreviation match"	no overlapping transcript based on gffcompare
1105	LL0000008487	377.104	0.45303	0.210607	2.15107	0.0314706	0.712118	chr22	26929554	26976129	-	cxcl12b	chemokine (C-X-C motif) ligand 12b (stromal cell-derived factor 1)	ENSDARG00000055100.5	799354	ZDB-GENE-030721-1	Entrez gene ID import through exact transcript match from gffcompare and abbreviation match	Ens99 gene ID import through exact transcript match from gffcompare and abbreviation match
1106	LL0000000025	1081.8	0.225884	0.1051	2.14923	0.0316162	0.71322	chr3	27831728	27880394	-	abat	4-aminobutyrate aminotransferase	ENSDARG00000006031.10	378968	ZDB-GENE-031006-4	Entrez gene ID import through exact transcript match from gffcompare and abbreviation match	Ens99 gene ID import through exact transcript match from gffcompare and abbreviation match
1107	LL0000007637	9.47391	-2.40698	1.12023	-2.14865	0.0316619	0.71322	chr1	20936711	20938512	+	CT583646.2	si:dkeyp-72g6.2 [Source:NCBI gene;Acc:101882260]	ENSDARG00000094202.2	101882260		geneAbbrevConflict; gffcompare transcript match; overlap gene coordinates >90%	Ens99 gene ID import through exact transcript match from gffcompare and abbreviation match
1108	LL0000019839	32698	0.504008	0.234553	2.14881	0.0316498	0.71322	chr5	32206378	32217579	+	myhz2	"myosin, heavy polypeptide 2, fast muscle specific"	ENSDARG00000012944.12	246275	ZDB-GENE-020604-1	Entrez gene ID import through exact transcript match from gffcompare and abbreviation match	Ens99 gene ID import through exact transcript match from gffcompare and abbreviation match
1109	LL0000022026	4853.67	-0.207593	0.0965902	-2.14921	0.0316177	0.71322	chr18	907266	951570	+	pkma	pyruvate kinase M1/2a	ENSDARG00000099730.3	335817	ZDB-GENE-031201-4	Entrez gene ID import through exact transcript match from gffcompare and abbreviation match	Ens99 gene ID import through exact transcript match from gffcompare and abbreviation match
1110	LL0000024117	47.0678	0.977945	0.45488	2.14989	0.0315636	0.71322	chr14	48107216	48260744	-	rxfp1	relaxin family peptide receptor 1	ENSDARG00000090071.4	100498669	ZDB-GENE-110125-1	Entrez gene ID import through exact transcript match from gffcompare and abbreviation match	Ens99 gene ID import through exact transcript match from gffcompare and abbreviation match
1111	LL0000002082	56.9654	-0.820574	0.382175	-2.14712	0.0317841	0.713401	chr19	4059158	4065407	+	btr25	"bloodthirsty-related gene family, member 25"	ENSDARG00000102018.2	571141	ZDB-GENE-070705-377	Entrez gene ID import through exact transcript match from gffcompare and abbreviation match	Ens99 gene ID import through exact transcript match from gffcompare and abbreviation match
1112	LL0000020294	159.304	0.529904	0.246686	2.14809	0.0317063	0.713401	chr9	32945110	32981660	+	nhlh2	nescient helix loop helix 2	ENSDARG00000025495.6	402968	ZDB-GENE-040426-1809	Entrez gene ID import through exact transcript match from gffcompare and abbreviation match	Ens99 gene ID import through exact transcript match from gffcompare and abbreviation match
1113	LL0000020883	61.4215	0.816019	0.380039	2.1472	0.0317776	0.713401	chr21	1684328	1742741	-	onecut2	one cut homeobox 2	ENSDARG00000090387.4	100000073	ZDB-GENE-120215-73	Entrez gene ID import through exact transcript match from gffcompare and abbreviation match	Ens99 gene ID import through exact transcript match from gffcompare and abbreviation match
1114	LL0000030482	291.648	-0.367681	0.171209	-2.14755	0.0317493	0.713401	chr1	21313165	21321482	-	tmem144a	transmembrane protein 144a	ENSDARG00000037409.7	445495	ZDB-GENE-040822-12	Entrez gene ID import through exact transcript match from gffcompare and abbreviation match	Ens99 gene ID import through exact transcript match from gffcompare and abbreviation match
1115	LL0000000217	2193.22	0.325556	0.151812	2.14446	0.0319957	0.71485	chr13	24279021	24284442	+	acta1b	"actin alpha 1, skeletal muscle b"	ENSDARG00000055618.5	407658	ZDB-GENE-030131-55	Entrez gene ID import through exact transcript match from gffcompare and abbreviation match	Ens99 gene ID import through exact transcript match from gffcompare and abbreviation match
1116	LL0000020011	269.422	0.463194	0.215848	2.14592	0.0318792	0.71485	chr10	34426187	34734995	+	nbeaa	neurobeachin a	ENSDARG00000070080.6	541373	ZDB-GENE-050320-68	Entrez gene ID import through exact transcript match from gffcompare and abbreviation match	Ens99 gene ID import through exact transcript match from gffcompare and abbreviation match
[truncated: 35,165 more rows]

## Sheet: hpa48_amp_EIPA-vs-DMSO
Column1	Row.names	baseMean	log2FoldChange	lfcSE	stat	pvalue	padj	LLchr	LLstart	LLend	LLstrand	LLgeneSymbol	geneName	Ens99geneIDversion	EntrezGeneID	ZFINgeneID	RefSeqAnnotationNote	Ens99annotationNote
[truncated: 36,281 more rows]

## Sheet: hpa48_amp_EIPAwashout-vs-DMSO
Column1	Row.names	baseMean	log2FoldChange	lfcSE	stat	pvalue	padj	LLchr	LLstart	LLend	LLstrand	LLgeneSymbol	geneName	Ens99geneIDversion	EntrezGeneID	ZFINgeneID	RefSeqAnnotationNote	Ens99annotationNote
[truncated: 36,281 more rows]

[truncated: 3 more sheets: hpa48_unamp_EIPA-vs-DMSO, hpa48_DMSO_amp-vs-unamp, hpa48_EIPA_amp-vs-unamp]
